# Supplementary material for: Spermine Promotes the Formation of Conchosporangia in Pyropia haitanensis Through Superoxide Anions
Source: Mar Drugs. 2025 Jul 30;23(8):309. doi: 10.3390/md23080309 (PMC12387882; doi:10.3390/md23080309)
Supplement: Supplementary file 1 [file marinedrugs-23-00309-s001.zip]

Archive with 3 entries (3 files):
- Supplementary Figures.docx
- Supplementary Table S1.xlsx
- Supplementary Table S2-S3.docx
