# Supplementary material for: Spermine Promotes the Formation of Conchosporangia in Pyropia haitanensis Through Superoxide Anions
Source: Mar Drugs. 2025 Jul 30;23(8):309. doi: 10.3390/md23080309 (PMC12387882; doi:10.3390/md23080309)
Supplement: Supplementary file 1 [file marinedrugs-23-00309-s001.zip › Supplementary Table S1.xlsx]

## Sheet: Down-regulated
GeneID	Gene_name	KO_ID	KEGG_Pathway
Pha002072	-	-	-
Pha002370	-	-	-
Pha001835	-	-	-
Pha009597	MNN10	K05531;K20361	Various types of N-glycan biosynthesis
Pha001656	KDM5A	K06709	-
Pha002203	-	-	-
Pha006124	-	-	-
Pha003956	-	-	-
Pha000729	-	-	-
Pha002346	-	-	-
Pha001221	-	-	-
Pha005955	rpa1	K07466	DNA replication;Homologous recombination;Mismatch repair;Nucleotide excision repair
Pha004408	-	-	-
Pha000137	-	-	-
Pha004583	-	-	-
Pha006815	-	-	-
Pha000693	bkdB	K00167	Valine, leucine and isoleucine degradation;Propanoate metabolism
Pha000082	CAB39	K08272	-
Pha006827	PAP3	K14379	Riboflavin metabolism
Pha008144	-	-	-
Pha003868	Steap4	-	-
Pha007444	-	-	-
Pha009700	-	-	-
Pha006503	-	-	-
Pha000820	exoA	K01142	Base excision repair
Pha003180	-	-	-
Pha002250	MAL7P1.162	K10413	Phagosome
Pha005779	-	-	-
Pha009937	-	-	-
Pha008259	ELP3	K07739	-
Pha000961	-	-	-
Pha008538	-	-	-
Pha001593	loxA	K00461	Arachidonic acid metabolism
Pha003806	-	-	-
Pha001344	-	-	-
Pha008108	trfA	K06665	-
Pha001342	CUL4	K10609	Ubiquitin mediated proteolysis;Nucleotide excision repair
Pha008692	-	-	-
Pha004711	neoG	-	-
Pha004296	At5g12190	K12833	Spliceosome
Pha001089	acsA2	K01907	Valine, leucine and isoleucine degradation;Butanoate metabolism
Pha003743	Cnot3	K12580	RNA degradation
Pha006755	AP3S2	K12399	-
Pha005625	-	-	-
Pha006368	-	-	-
Pha004311	-	-	-
Pha003879	ku80	K10885	Non-homologous end-joining
Pha001722	Tf2-11	-	-
Pha003310	-	-	-
Pha004575	-	-	-
Pha001701	-	-	-
Pha005269	VPS4	K12196	Endocytosis
Pha000645	-	-	-
Pha002282	-	-	-
Pha002546	-	-	-
Pha005947	-	-	-
Pha004985	Sec61b	K09481	Phagosome;Protein export;Protein processing in endoplasmic reticulum
Pha007273	-	-	-
Pha006297	-	-	-
Pha003238	-	-	-
Pha006505	-	-	-
Pha005292	scy1	K08876	-
Pha008632	-	-	-
Pha000495	AP1B1	K12392	-
Pha000349	GLCAT14A	K20891	-
Pha006715	MPA1	K01256	Glutathione metabolism
Pha000806	-	-	-
Pha006873	MAGO2	K12877	Spliceosome;Nucleocytoplasmic transport;mRNA surveillance pathway
Pha004988	-	-	-
Pha005440	TEF-C	K03231	Nucleocytoplasmic transport
Pha002510	H3	K11253	-
Pha003291	-	-	-
Pha004128	-	-	-
Pha006367	-	-	-
Pha008466	-	-	-
Pha006975	-	-	-
Pha004402	-	-	-
Pha003642	-	-	-
Pha002325	Cpne3	-	-
Pha008221	-	-	-
Pha003900	alxA	K12200	Endocytosis
Pha003491	-	-	-
Pha004617	KIN7L	K11498	-
Pha002331	-	-	-
Pha003915	-	-	-
Pha002960	-	-	-
Pha005012	RABH1D	K07893	-
Pha005126	-	-	-
Pha003378	-	-	-
Pha008510	-	-	-
Pha006655	-	-	-
Pha002028	PSMB4	K02736	Proteasome
Pha006801	DSL1	K11578	-
Pha003955	-	-	-
Pha007824	-	-	-
Pha004628	-	-	-
Pha006999	-	-	-
Pha006440	-	-	-
Pha000695	-	-	-
Pha005392	-	-	-
Pha000123	-	-	-
Pha006955	-	-	-
Pha002533	GST1	K04097	Arachidonic acid metabolism;Glutathione metabolism
Pha005691	-	-	-
Pha003164	-	-	-
Pha006983	-	-	-
Pha007637	dus	K11366;K05544	-
Pha002518	-	-	-
Pha008582	clpP2	K01358	-
Pha004154	CYN	K01725	Nitrogen metabolism
Pha007118	-	-	-
Pha008444	MAA3	K10706	-
Pha009656	-	-	-
Pha004236	-	-	-
Pha007918	-	-	-
Pha006976	-	-	-
Pha003561	Hist1h2bp	K11252	-
Pha009220	-	-	-
Pha009546	-	-	-
Pha002991	Cpne5	-	-
Pha002318	PRKAB1	K07199	-
Pha007740	-	-	-
Pha008873	-	-	-
Pha002294	-	-	-
Pha005518	-	-	-
Pha003416	-	-	-
Pha004270	-	-	-
Pha007684	ARF1	K07937	Endocytosis
Pha005487	-	-	-
Pha002506	-	-	-
Pha003190	-	-	-
Pha002062	-	-	-
Pha008316	-	-	-
Pha008508	gabD2	K17761	Alanine, aspartate and glutamate metabolism;Butanoate metabolism
Pha001055	-	-	-
Pha000667	Pus3	K01855;K00500	Phenylalanine metabolism;Phenylalanine, tyrosine and tryptophan biosynthesis;Folate biosynthesis
Pha004860	TUT4	-	-
Pha003543	-	-	-
Pha009444	-	-	-
Pha006805	-	-	-
Pha004406	Os01g0952100	-	-
Pha005361	-	-	-
Pha007059	-	-	-
Pha008456	-	-	-
Pha006723	DRAP1	K21752	-
Pha002532	-	-	-
Pha000805	-	-	-
Pha000030	-	-	-
Pha006876	-	-	-
Pha006136	-	-	-
Pha009600	Znf142	-	-
Pha000669	-	-	-
Pha006180	-	-	-
Pha002674	-	-	-
Pha000151	mtlK	-	-
Pha001021	-	-	-
Pha000487	-	-	-
Pha009198	-	-	-
Pha007806	rpl31	K02910	Ribosome
Pha005135	-	-	-
Pha002594	NARS	K01893	Aminoacyl-tRNA biosynthesis
Pha008804	-	-	-
Pha006953	-	-	-
Pha000779	-	-	-
Pha002887	RVE3	-	-
Pha004730	vps36	K12190	Endocytosis
Pha007075	-	-	-
Pha006485	NUDT3	K07766	-
Pha005849	MSH3	K08736	Mismatch repair
Pha008243	-	-	-
Pha006783	-	-	-
Pha003375	-	-	-
Pha002090	-	-	-
Pha004703	-	-	-
Pha003861	stf3	-	-
Pha005517	HMA5	K17686	MAPK signaling pathway - plant
Pha009201	RPT1A	K03061	Proteasome
Pha008407	arcA	-	-
Pha003606	-	-	-
Pha008775	-	-	-
Pha004645	bckd-1A	K00166	Valine, leucine and isoleucine degradation;Propanoate metabolism
Pha009545	ART3	-	-
Pha007402	-	-	-
Pha004713	-	-	-
Pha003597	-	-	-
Pha002408	-	-	-
Pha005514	-	-	-
Pha003548	CYCB1-1	K21777	-
Pha002107	SIN3A	K11644	-
Pha002268	-	-	-
Pha005640	DBH	K11990	-
Pha009450	-	-	-
Pha002289	FZR2	K03364	Ubiquitin mediated proteolysis
Pha003934	-	-	-
Pha003054	MEIS3P1	-	-
Pha008034	mmcm-1	K01847	Valine, leucine and isoleucine degradation;Glyoxylate and dicarboxylate metabolism;Propanoate metabolism
Pha008421	-	-	-
Pha001468	-	-	-
Pha008995	-	-	-
Pha003655	-	-	-
Pha008764	UGD1	K06665;K00012	Amino sugar and nucleotide sugar metabolism;Ascorbate and aldarate metabolism;Pentose and glucuronate interconversions
Pha001464	-	-	-
Pha008606	-	-	-
Pha000574	At5g38940	-	-
Pha002410	-	-	-
Pha000577	-	-	-
Pha005104	leuA	K01649	Valine, leucine and isoleucine biosynthesis;Pyruvate metabolism
Pha002467	ABCG27	K05681	ABC transporters
Pha005151	SMARCC2	K11649	-
Pha005915	KIN14H	K10405	-
Pha007548	ACP2	K14410	Riboflavin metabolism
Pha001193	-	-	-
Pha000250	-	-	-
Pha007932	pkbA	K13303	-
Pha007666	Pik3cd	K00914	Autophagy - other;Phagosome;Phosphatidylinositol signaling system;Inositol phosphate metabolism
Pha003001	-	-	-
Pha008754	HGO	K00451	Tyrosine metabolism
Pha003191	ABCG2	K05681	ABC transporters
Pha000028	TFB5	K10845	Nucleotide excision repair;Basal transcription factors
Pha005699	-	-	-
Pha001821	bchH	K03403	Porphyrin and chlorophyll metabolism
Pha005351	BCS1L	K08900	-
Pha007680	-	-	-
Pha005688	spoT	K00951	Purine metabolism
Pha001599	-	-	-
Pha008731	CYCT1-1	K23326	-
Pha005480	ALA8	K14802	-
Pha004989	-	-	-
Pha004868	-	-	-
Pha003963	-	-	-
Pha000503	-	-	-
Pha008691	SENP8	K08597	-
Pha000769	-	-	-
Pha007251	-	-	-
Pha007145	EXOC3	K06110	-
Pha008648	CPNE5	-	-
Pha005414	-	-	-
Pha003165	-	-	-
Pha004464	isp6	K01336	-
Pha009114	BCG_1434	K01025	-
Pha008855	SKIP8	-	-
Pha007112	-	-	-
Pha003332	GOT1	K14454	Alanine, aspartate and glutamate metabolism;Arginine and proline metabolism;Arginine biosynthesis;Cysteine and methionine metabolism;Phenylalanine metabolism;Phenylalanine, tyrosine and tryptophan biosynthesis;Tyrosine metabolism;Isoquinoline alkaloid biosynthesis;Tropane, piperidine and pyridine alkaloid biosynthesis;Carbon fixation in photosynthetic organisms
Pha008534	cdk5rap1	-	-
Pha000242	-	-	-
Pha008156	-	-	-
Pha000288	-	-	-
Pha001659	-	-	-
Pha008015	-	-	-
Pha007470	SMC5	K22803	-
Pha004751	-	-	-
Pha001854	glod5	-	-
Pha006000	-	-	-
Pha002503	ZIP3	K14709	-
Pha000219	-	-	-
Pha005921	SPAC25B8.19c	-	-
Pha004687	-	-	-
Pha002176	-	-	-
Pha001231	-	-	-
Pha008639	-	-	-
Pha004671	AOR	K00224	alpha-Linolenic acid metabolism
Pha005667	-	-	-
Pha007070	-	-	-
Pha003560	HTA1	K11251	-
Pha004982	SPBC2A9.03	-	-
Pha004256	-	-	-
Pha000646	Os04g0533000	K12614	RNA degradation
Pha005697	Kiaa0100	-	-
Pha004527	-	-	-
Pha008202	-	-	-
Pha003775	ctp	K10418	-
Pha002116	-	-	-
Pha005419	msps	K16803;K02201	Pantothenate and CoA biosynthesis
Pha007125	ABCB1	K05658	ABC transporters
Pha003168	-	-	-
Pha006748	-	K11990	-
Pha007875	Ate1	K00685	-
Pha008007	-	-	-
Pha000389	-	-	-
Pha006734	At1g08370	K12611	RNA degradation
Pha003761	-	-	-
Pha004025	At3g50210	-	-
Pha004674	Os12g0154800	-	-
Pha008315	-	-	-
Pha000703	AMC4	-	-
Pha005332	-	-	-
Pha000584	subC	K08653	Protein processing in endoplasmic reticulum
Pha004688	-	-	-
Pha003211	-	-	-
Pha003950	ALDH4A1	K00294	Alanine, aspartate and glutamate metabolism;Arginine and proline metabolism
Pha006121	ABCB4	K05658	ABC transporters
Pha004983	-	-	-
Pha007255	ACTR5	K11672	-
Pha007017	ACX3	K00232	Peroxisome;Propanoate metabolism;Biosynthesis of unsaturated fatty acids;Fatty acid degradation;alpha-Linolenic acid metabolism;beta-Alanine metabolism
Pha004686	-	-	-
Pha004938	-	-	-
Pha006985	-	-	-
Pha003605	-	-	-
Pha005793	-	-	-
Pha007374	-	-	-
Pha003499	PED1	K10527	Fatty acid degradation;alpha-Linolenic acid metabolism
Pha003555	-	-	-
Pha005473	ERF1	K03265	mRNA surveillance pathway
Pha002574	-	-	-
Pha008869	-	-	-
Pha007960	chmp1	K12197	Endocytosis
Pha006996	-	-	-
Pha008744	-	-	-
Pha008872	ANKRD52	K21867	-
Pha005795	NFYA	K08064	-
Pha000359	-	-	-
Pha004255	-	-	-
Pha000573	At5g38940	-	-
Pha005994	NCL	-	-
Pha000622	-	-	-
Pha002342	AP3M2	K12398	-
Pha003162	-	-	-
Pha000197	RANBP10	K23334	-
Pha006407	DEGS2	K04712	Sphingolipid metabolism
Pha002530	-	-	-
Pha002524	-	-	-
Pha004862	atrB	K08711;K08712	ABC transporters
Pha003086	-	-	-
Pha008714	GAT1_2.1	-	-
Pha007241	-	-	-
Pha008238	-	-	-
Pha002096	-	-	-
Pha002918	ALO1	-	-
Pha004557	-	-	-
Pha003356	ABCG2	K05681	ABC transporters
Pha002709	-	-	-
Pha003791	At3g05950	-	-
Pha005216	CTN	K25058	-
Pha009186	Os02g0178400	K07342	Phagosome;Protein export;Protein processing in endoplasmic reticulum
Pha002573	Me1	K00029	Pyruvate metabolism;Carbon fixation in photosynthetic organisms
Pha007516	uvrB	-	-
Pha007493	CYCU4-1	-	-
Pha000396	fusA	K02355	-
Pha007770	egtD	K20246	Histidine metabolism
Pha000143	-	-	-
Pha008620	SLC4A9	K06573	-
Pha007794	-	-	-
Pha004844	-	-	-
Pha008051	-	-	-
Pha000348	GLCAT14	K20891	-
Pha001727	-	-	-
Pha007615	RBG4	K13195	-
Pha008230	-	-	-
Pha002665	argC	K00145	Arginine biosynthesis
Pha008260	-	-	-
Pha005483	MYB77	K09422	-
Pha001420	-	-	-
Pha001426	OST1B	K12666	Protein processing in endoplasmic reticulum;N-Glycan biosynthesis;Various types of N-glycan biosynthesis
Pha008286	-	-	-
Pha000153	CDC5	K12860	Spliceosome
Pha003035	mybI	-	-
Pha008795	-	-	-
Pha004026	Arih2	K11968	-
Pha004731	-	-	-
Pha003719	Cnot3	K12580	RNA degradation
Pha001606	-	-	-
Pha008636	-	-	-
Pha001755	-	-	-
Pha000636	GLCAT14A	K20891	-
Pha004544	Lypla1	-	-
Pha006287	-	-	-
Pha009824	HACL	K12261	Peroxisome
Pha000274	ACX2	K00232	Peroxisome;Propanoate metabolism;Biosynthesis of unsaturated fatty acids;Fatty acid degradation;alpha-Linolenic acid metabolism;beta-Alanine metabolism
Pha007239	BASS1	K03453	-
Pha005571	-	-	-
Pha005802	dnaJ	K17350	-
Pha009203	-	-	-
Pha008867	-	-	-
Pha000253	-	-	-
Pha005368	RpS15Aa	K02957	Ribosome
Pha002805	-	-	-
Pha008525	mlkA	K08794	-
Pha006786	SERP1	-	-
Pha007184	wrt-6	K11990	-
Pha007655	dnaJ	-	-
Pha007626	BRR2A	K12854	Spliceosome
Pha005330	NRPB11	K03008	RNA polymerase
Pha005410	-	-	-
Pha009774	-	-	-
Pha008565	-	-	-
Pha007955	-	-	-
Pha008880	Ide	K01408	-
Pha000676	-	-	-
Pha005348	-	-	-
Pha004445	DSK2A	K04523	Protein processing in endoplasmic reticulum
Pha006328	-	-	-
Pha009148	lep-2	K15687	-
Pha009126	-	-	-
Pha002055	-	-	-
Pha006282	-	-	-
Pha005173	-	-	-
Pha002627	Brca2	K08775	Homologous recombination
Pha002021	-	-	-
Pha004704	-	-	-
Pha001503	drkA	K04424	-
Pha003327	RPL23A	K02894	Ribosome
Pha004466	mmsdh	K00140	Valine, leucine and isoleucine degradation;Inositol phosphate metabolism;Propanoate metabolism;beta-Alanine metabolism
Pha002895	tra1	K08874	-
Pha006401	cfi-1	-	-
Pha007445	-	-	-
Pha002831	NAP1;2	K11279	-
Pha008471	dap	-	-
Pha004057	PAC1	K02728	Proteasome
Pha007641	GPT1	K15283	-
Pha002676	UBC2	K10573	Ubiquitin mediated proteolysis
Pha001766	-	-	-
Pha008331	melC2	K00505	Tyrosine metabolism;Betalain biosynthesis;Isoquinoline alkaloid biosynthesis
Pha002619	-	-	-
Pha008972	-	-	-
Pha008246	-	-	-
Pha005034	ASMTL	K06287	-
Pha003686	melC2	K00505	Tyrosine metabolism;Betalain biosynthesis;Isoquinoline alkaloid biosynthesis
Pha005003	Vbp1	-	-
Pha008148	hpd	K00457	Phenylalanine metabolism;Tyrosine metabolism;Ubiquinone and other terpenoid-quinone biosynthesis
Pha007510	LIPE	K07188	-
Pha003540	-	-	-
Pha007856	-	-	-
Pha005781	-	-	-
Pha007394	-	-	-
Pha006168	NOL	K13606	Porphyrin and chlorophyll metabolism
Pha006102	MT1449	-	-
Pha002846	-	-	-
Pha008192	-	-	-
Pha006065	-	-	-
Pha006092	-	-	-
Pha009172	-	-	-
Pha009212	egt-1	K20246	Histidine metabolism
Pha006197	-	-	-
Pha008540	-	-	-
Pha009044	SPBC83.13	K15105	-
Pha002500	-	-	-
Pha005069	ipla-1	K13619	-
Pha000220	-	-	-
Pha001710	-	-	-
Pha002936	-	-	-
Pha003400	-	-	-
Pha000020	-	-	-
Pha001424	-	-	-
Pha006613	-	-	-
Pha004590	ribH	K00794	Riboflavin metabolism
Pha002855	PNP2	K00962	RNA degradation
Pha000224	-	-	-
Pha007820	-	-	-
Pha000630	-	-	-
Pha006173	-	-	-
Pha007353	atnE	K20619	-
Pha005661	-	-	-
Pha002341	Sp7	-	-
Pha003410	-	-	-
Pha005736	-	-	-
Pha006318	-	-	-
Pha008309	-	-	-
Pha007865	-	-	-
Pha005572	At2g33270	-	-
Pha005250	pct1	K01098	-
Pha008736	DCP2	K12613	RNA degradation
Pha002970	-	-	-
Pha007367	-	-	-
Pha006295	-	-	-
Pha003825	abhd17c	K01076	-
Pha004571	-	-	-
Pha007913	CDC48A	K13525	Protein processing in endoplasmic reticulum
Pha007795	-	-	-
Pha006842	-	-	-
Pha001697	-	-	-
Pha007798	FAP	K22464	-
Pha003764	-	-	-
Pha004297	Brwd1	K11797;K11798	-
Pha007248	ALATS	K01872	Aminoacyl-tRNA biosynthesis
Pha008093	-	-	-
Pha004046	DOX1	K10529	alpha-Linolenic acid metabolism
Pha007901	FER3	K00522	-
Pha004893	-	K20361	-
Pha000183	TY3B-I	-	-
Pha000140	Stxbp2	K15292	-
Pha000421	Tf2-12	-	-
Pha007570	-	-	-
Pha007323	-	-	-
Pha001635	WNK3	K08867	-
Pha005624	PNKP	K08073	-
Pha006887	-	-	-
Pha003579	pckA	K01610	Citrate cycle (TCA cycle);Glycolysis / Gluconeogenesis;Pyruvate metabolism;Carbon fixation in photosynthetic organisms
Pha000827	-	-	-
Pha005598	-	-	-
Pha006943	SEC23	K14006	Protein processing in endoplasmic reticulum
Pha009446	TY3B-I	-	-
Pha007343	-	-	-
Pha005189	-	-	-
Pha005641	DBH	K24006;K11990	-
Pha003886	ADA2	K11314	-
Pha002217	-	-	-
Pha004341	ald	-	-
Pha004981	-	-	-
Pha007200	TFCB	K17262	-
Pha000257	-	-	-
Pha007165	-	-	-
Pha001719	-	-	-
Pha002644	-	-	-
Pha005843	AATP2	K03301	-
Pha004533	-	-	-
Pha005668	-	-	-
Pha006372	MPK7	-	-
Pha000294	-	-	-
Pha009799	NUP93	K14309	Nucleocytoplasmic transport
Pha010028	-	-	-
Pha005630	-	-	-
Pha006396	fip1l1	K14405	mRNA surveillance pathway
Pha006169	MSH6	K08737	Mismatch repair
Pha000481	MEL1	K11593	-
Pha003532	-	-	-
Pha006100	mcfX	K15105	-
Pha002097	-	-	-
Pha003796	-	-	-
Pha002626	-	-	-
Pha004851	-	-	-
Pha000583	-	-	-
Pha000897	FMO	K00485	-
Pha009214	-	-	-
Pha000255	-	-	-
Pha003765	NFYB1	K08065	-
Pha001820	bchH	K03403	Porphyrin and chlorophyll metabolism
Pha007051	COF1	K05765	-
Pha006199	KMO	K00486	Tryptophan metabolism
Pha003422	Parp3	K10798	Base excision repair
Pha007091	MCA1	K22684	-
Pha006934	UBC33	K04554	Protein processing in endoplasmic reticulum;Ubiquitin mediated proteolysis
Pha003792	IMK3	-	-
Pha008826	-	-	-
Pha008623	TOP2	K03164	-
Pha004607	-	K17350	-
Pha002014	-	-	-
Pha007086	-	-	-
Pha004545	-	-	-
Pha001757	-	-	-
Pha004682	mybI	-	-
Pha005418	-	K12196	Endocytosis
Pha008046	MCA1	K22684	-
Pha000558	-	-	-
Pha004145	ASK5	K00924	-
Pha007259	-	-	-
Pha008829	SSU1	K01704	Valine, leucine and isoleucine biosynthesis;C5-Branched dibasic acid metabolism
Pha001491	-	-	-
Pha008514	aho-3	K01076	-
Pha008772	-	K04802	Base excision repair;DNA replication;Mismatch repair;Nucleotide excision repair
Pha004143	-	K04523	Protein processing in endoplasmic reticulum
Pha005574	-	-	-
Pha000996	-	-	-
Pha000428	MCA1	K22684	-
Pha007852	MSRB5	K07305	-
Pha004013	-	K11990	-
Pha005658	POLR2F	K03014	RNA polymerase
Pha000451	Flo2	K07192	-
Pha001196	KLF14	-	-
Pha003082	-	-	-
Pha008858	MTACP2	K03955	Oxidative phosphorylation;Fatty acid biosynthesis
Pha004001	-	-	-
Pha004876	-	-	-
Pha002046	hh	K11990	-
Pha009188	-	-	-
Pha003234	Os01g0833700	K20471	-
Pha008978	WDR12	-	-
Pha000854	-	-	-
Pha002602	-	-	-
Pha007155	-	-	-
Pha003904	POLR2L	K03007	RNA polymerase
Pha008723	-	-	-
Pha005281	-	-	-
Pha008325	-	-	-
Pha006557	-	-	-
Pha002071	-	-	-
Pha006855	TIP41L	K17607	-
Pha005477	RAD51	K04482	Homologous recombination
Pha000133	Kdm4d	K06709	-
Pha000741	mybP	-	-
Pha000455	BET2	K05956	-
Pha002377	-	-	-
Pha001345	-	-	-
Pha006280	EDR1	K04419	-
Pha003746	UPL6	K10589	Ubiquitin mediated proteolysis
Pha000492	-	-	-
Pha008937	TY3B-I	-	-
Pha003515	ALIS1	-	-
Pha003159	-	-	-
Pha009360	-	-	-
Pha009588	ART2	-	-
Pha001060	-	-	-
Pha001171	-	-	-
Pha004693	-	-	-
Pha003007	TRXA	K14379	Riboflavin metabolism
Pha009132	pomt2	K00728	Mannose type O-glycan biosynthesis;Other types of O-glycan biosynthesis
Pha007608	noxA	K13411	-
Pha005343	-	-	-
Pha005794	-	-	-
Pha004984	-	-	-
Pha005025	-	-	-
Pha003187	met14	K00860	Sulfur metabolism;Purine metabolism
Pha008646	-	-	-
Pha000407	MPK17	-	-
Pha005523	-	-	-
Pha007645	-	-	-
Pha001402	-	-	-
Pha004768	-	-	-
Pha005451	-	-	-
Pha008705	tif35	K03248	-
Pha008879	Ide	K01408	-
Pha003386	-	-	-
Pha003448	-	-	-
Pha006365	NOX5	K13411	-
Pha000874	-	-	-
Pha003714	-	-	-
Pha006294	-	-	-
Pha004384	Slc47a2	K03327	-
Pha009789	-	-	-
Pha005743	-	-	-
Pha007290	-	-	-
Pha004816	ubc4	K06689	Protein processing in endoplasmic reticulum;Ubiquitin mediated proteolysis
Pha002044	-	-	-
Pha009031	pip	-	-
Pha004825	-	-	-
Pha003867	Steap4	-	-
Pha009607	-	-	-
Pha008395	-	-	-
Pha004573	MJ1554	-	-
Pha008806	-	-	-
Pha004282	-	-	-
Pha003661	-	-	-
Pha002863	usp106	-	-
Pha005401	-	-	-
Pha006961	-	-	-
Pha004019	-	-	-
Pha004199	-	K22584	-
Pha005988	-	K12160	Nucleocytoplasmic transport
Pha003100	rpl3002	K02908	Ribosome
Pha004750	-	-	-
Pha005946	-	-	-
Pha007300	-	-	-
Pha006753	-	-	-
Pha008138	-	-	-
Pha003552	acsbg2	K15013	Fatty acid biosynthesis;Fatty acid degradation
Pha000666	-	-	-
Pha005116	rnf181	K19038	-
Pha007681	-	-	-
Pha008905	-	-	-
Pha006790	FUR1	K00761;K00914	Pyrimidine metabolism;Autophagy - other;Phagosome;Phosphatidylinositol signaling system;Inositol phosphate metabolism
Pha008897	-	-	-
Pha006257	Skeletor	-	-
Pha004468	-	-	-
Pha007511	-	-	-
Pha000226	sgt2	K16365	-
Pha003959	Acadsb	K09478	Valine, leucine and isoleucine degradation;Fatty acid degradation
Pha004738	-	-	-
Pha007654	-	-	-
Pha005268	-	-	-
Pha005853	VC_1585	K03781	Peroxisome;MAPK signaling pathway - plant;Tryptophan metabolism;Glyoxylate and dicarboxylate metabolism
Pha004523	CNBF2260	-	-
Pha005177	-	-	-
Pha006399	fip1l1	K14405	mRNA surveillance pathway
Pha004620	-	-	-
Pha002969	At4g16820	-	-
Pha007665	-	-	-
Pha008033	rnf181	K22378	-
Pha003041	-	K14686	-
Pha009050	Rad1	K02830	-
Pha009055	Nfkbiz	K21867	-
Pha000447	-	-	-
Pha007484	-	-	-
Pha008415	gluD	K00261	Alanine, aspartate and glutamate metabolism;Arginine biosynthesis;Nitrogen metabolism
Pha002424	-	-	-
Pha002542	-	-	-
Pha007805	-	K11253	-
Pha005771	-	-	-
Pha007580	-	-	-
Pha002227	-	-	-
Pha002720	RPT3	K03063	Proteasome
Pha007494	-	-	-
Pha009187	SELENBP1	K17285	Sulfur metabolism
Pha002566	RPL29	K02905	Ribosome
Pha007158	-	K00134	Glycolysis / Gluconeogenesis;Carbon fixation in photosynthetic organisms
Pha006885	-	-	-
Pha005638	DBH	K24006	-
Pha002024	Picalm	K20043	-
Pha006856	-	-	-
Pha004187	-	-	-
Pha000340	-	-	-
Pha004348	ald	K17761	Alanine, aspartate and glutamate metabolism;Butanoate metabolism
Pha005575	crtK-2	-	-
Pha007532	-	-	-
Pha005833	NCBP	K03259	-
Pha005105	-	-	-
Pha002968	-	-	-
Pha004594	-	-	-
Pha010094	Os02g0224100	-	-
Pha007133	-	-	-
Pha003513	-	-	-
Pha003015	snrpb	K11086	Spliceosome
Pha000500	-	-	-
Pha000970	At4g26480	K14945	-
Pha009202	Camkk2	K07359	-
Pha004990	-	-	-
Pha000658	-	-	-
Pha002660	IHH	K11990	-
Pha000009	-	-	-
Pha006289	RVE5	-	-
Pha003073	-	-	-
Pha007233	-	-	-
Pha009045	-	-	-
Pha007850	BRAFLDRAFT_285975	K23885	-
Pha004849	Bco1	K17842	Carotenoid biosynthesis
Pha006301	-	-	-
Pha001506	Tf2-11	-	-
Pha000411	-	-	-
Pha004272	-	-	-
Pha009213	-	-	-
Pha002680	-	-	-
Pha003252	dcsA	K00694	Starch and sucrose metabolism
Pha005816	CTR1	K14510	MAPK signaling pathway - plant;Plant hormone signal transduction
Pha002089	ING1	K11346	-
Pha004817	BIN4	-	-
Pha001294	-	-	-
Pha001816	-	-	-
Pha002276	psmd11	K03036	Proteasome
Pha009553	-	-	-
Pha001817	-	-	-
Pha005614	-	-	-
Pha005014	-	-	-
Pha003522	adk	K00939	Thiamine metabolism;Purine metabolism
Pha008860	-	-	-
Pha005102	-	-	-
Pha002540	RS2Z32	K12896	Spliceosome
Pha007478	Rcbtb2	-	-
Pha008310	-	-	-
Pha008762	trfA	K06665	-
Pha003799	-	-	-
Pha008468	Pias2	K04706	Ubiquitin mediated proteolysis
Pha003929	-	-	-
Pha002563	-	-	-
Pha003976	ABCB10	K05657	ABC transporters
Pha008410	-	-	-
Pha005225	DEGP9	-	-
Pha001832	-	-	-
Pha007811	-	-	-
Pha003820	ABCA2	-	-
Pha006812	-	-	-
Pha007010	-	-	-
Pha009232	Tf2-11	-	-
Pha002196	-	-	-
Pha000906	DNAJC19	K09539	-
Pha003186	Chd7	K14437	-
Pha005373	-	-	-
Pha006457	-	-	-
Pha001761	-	-	-
Pha007927	-	-	-
Pha006862	-	-	-
Pha006919	-	-	-
Pha007688	RMR5	K16282	-
Pha007365	otof	-	-
Pha001818	-	-	-
Pha001230	-	-	-
Pha003328	Os01g0760600	K14454	Alanine, aspartate and glutamate metabolism;Arginine and proline metabolism;Arginine biosynthesis;Cysteine and methionine metabolism;Phenylalanine metabolism;Phenylalanine, tyrosine and tryptophan biosynthesis;Tyrosine metabolism;Isoquinoline alkaloid biosynthesis;Tropane, piperidine and pyridine alkaloid biosynthesis;Carbon fixation in photosynthetic organisms
Pha003527	-	-	-
Pha002736	-	-	-
Pha004271	-	-	-
Pha003766	-	-	-
Pha004591	-	-	-
Pha001800	-	-	-
Pha008437	SUD1	K10661	Protein processing in endoplasmic reticulum
Pha007176	Ece2	K01415	-
Pha008457	-	-	-
Pha008327	-	-	-
Pha003563	6-PGD	K00033	Pentose phosphate pathway;Glutathione metabolism
Pha003514	-	-	-
Pha006317	-	-	-
Pha005683	-	-	-
Pha009207	NIP2-1	K09874	-
Pha000626	-	-	-
Pha007177	-	-	-
Pha002900	-	-	-
Pha002516	-	-	-
Pha007872	-	-	-
Pha010093	Pik3cd	K00914	Autophagy - other;Phagosome;Phosphatidylinositol signaling system;Inositol phosphate metabolism
Pha004927	Clcn2	-	-
Pha005986	-	-	-
Pha002501	PPAF3	K09640	-
Pha006327	-	-	-
Pha006248	-	-	-
Pha008817	-	K11990	-
Pha006111	-	-	-
Pha007465	-	-	-
Pha003553	-	-	-
Pha008062	UPL3	K10590	Ubiquitin mediated proteolysis
Pha002808	-	-	-
Pha008393	-	-	-
Pha003903	-	-	-
Pha000839	psmD13	K03039	Proteasome
Pha000876	PRKAB1	K07199	-
Pha007553	-	-	-
Pha001226	MOXD1	K11990	-
Pha003683	CBSX3	-	-
Pha005035	-	-	-
Pha006813	-	K03260	-
Pha006077	-	-	-
Pha008589	-	-	-
Pha006727	CAF17	K22073	-
Pha000458	SPON2	-	-
Pha001440	-	-	-
Pha009219	TAR1	-	-
Pha001276	Tf2-11	-	-
Pha000923	-	-	-
Pha000461	-	-	-
Pha008868	-	-	-
Pha001064	-	-	-
Pha004786	-	-	-
Pha004067	Os02g0717700	K00621	Amino sugar and nucleotide sugar metabolism
Pha004033	-	-	-
Pha002037	-	-	-
Pha002551	-	-	-
Pha005457	-	-	-
Pha000232	gabD2	K00505;K00135;K17761	Tyrosine metabolism;Betalain biosynthesis;Isoquinoline alkaloid biosynthesis;Alanine, aspartate and glutamate metabolism;Butanoate metabolism;Lysine degradation;Nicotinate and nicotinamide metabolism
Pha006882	Os08g0121900	-	-
Pha006140	-	-	-
Pha002952	ATAD2	K22531	-
Pha003807	-	-	-
Pha001560	-	-	-
Pha005880	-	-	-
Pha004761	PDR2	K14950	-
Pha002568	Os05g0155601	K15042	Nucleocytoplasmic transport
Pha006974	-	-	-
Pha007211	agaA	K07407	Galactose metabolism;Glycosphingolipid biosynthesis - globo and isoglobo series;Glycerolipid metabolism;Sphingolipid metabolism
Pha003076	-	-	-
Pha001121	-	-	-
Pha007899	-	-	-
Pha005296	-	-	-
Pha000337	-	-	-
Pha003969	CMC2	K18172	-
Pha007558	-	K23790	Glutathione metabolism
Pha001335	HEI10	K10639	-
Pha007920	CIPK8	K08286	-
Pha005762	-	-	-
Pha000390	cnot1	K12604	RNA degradation
Pha001802	HACL	K12261	Peroxisome
Pha005596	-	K00025	Cysteine and methionine metabolism;Citrate cycle (TCA cycle);Glyoxylate and dicarboxylate metabolism;Pyruvate metabolism;Carbon fixation in photosynthetic organisms
Pha001257	-	-	-
Pha005948	-	-	-
Pha002724	-	-	-
Pha004999	-	-	-
Pha001794	-	-	-
Pha009225	TAR1	-	-
Pha000533	napA	-	-
Pha005711	AOX1C	K17893	-
Pha005785	TUBA	K07374	Phagosome
Pha006349	-	-	-
Pha000109	DDB_G0289029	-	-
Pha003953	-	-	-
Pha001550	bchH	K03403	Porphyrin and chlorophyll metabolism
Pha007157	-	K00134	Glycolysis / Gluconeogenesis;Carbon fixation in photosynthetic organisms
Pha006045	-	-	-
Pha006495	-	-	-
Pha009866	-	-	-
Pha002579	-	-	-
Pha008659	-	-	-
Pha008527	-	-	-
Pha000354	-	-	-
Pha008134	PEX5	K13342	Peroxisome
Pha008326	Dnajb7	K09510	-
Pha006357	yqfA	-	-
Pha006334	NPC1	K12385	-
Pha009037	psmA7	K02731	Proteasome
Pha006276	-	-	-
Pha001130	fadB1	K07511	Lysine degradation;Tryptophan metabolism;Valine, leucine and isoleucine degradation;Butanoate metabolism;Propanoate metabolism;Fatty acid degradation;Fatty acid elongation;beta-Alanine metabolism
Pha005505	SLC30A1	K14688	-
Pha000629	-	-	-
Pha003424	erkA	K20536	MAPK signaling pathway - plant;Plant-pathogen interaction
Pha001330	-	K03234	-
Pha000252	-	-	-
Pha000392	-	-	-
Pha005619	PPP2R5D	K11584	mRNA surveillance pathway
Pha004593	BRR2C	K18663	-
Pha008513	-	-	-
Pha008416	-	-	-
Pha007843	TFIIA-S	K03123	Basal transcription factors
Pha008828	clpP2	K01358	-
Pha000790	-	-	-
Pha005990	PSME4	K06699	Proteasome
Pha001088	-	-	-
Pha008096	XPO7	K18460	Nucleocytoplasmic transport
Pha008588	-	-	-
Pha005005	-	-	-
Pha000327	pol	-	-
Pha000722	-	-	-
Pha008258	-	K01681	Citrate cycle (TCA cycle);Glyoxylate and dicarboxylate metabolism
Pha004263	-	-	-
Pha000903	ken1	-	-
Pha003713	-	-	-
Pha004061	-	-	-
Pha007569	-	-	-
Pha001398	FUBP3	K13210	-
Pha006032	BTAF1	K15192	-
Pha006931	-	K02155	Phagosome;Oxidative phosphorylation
Pha006988	CIPK24	K07198	-
Pha005974	ARR2	K14491	Plant hormone signal transduction
Pha008774	zyg-1	K07359	-
Pha000413	Gtpbp1	K24887	-
Pha005393	-	-	-
Pha004848	Bco2	K17913	Carotenoid biosynthesis
Pha009111	USP34	K11853	-
Pha004231	-	K13506	Glycerolipid metabolism;Glycerophospholipid metabolism
Pha006166	-	-	-
Pha006352	-	-	-
Pha005927	-	-	-
Pha003919	-	-	-
Pha009100	SPX3	-	-
Pha000680	Derl2	K13989	Protein processing in endoplasmic reticulum
Pha004098	-	-	-
Pha004755	-	-	-
Pha008044	-	-	-
Pha001612	PSMD3	K03033	Proteasome
Pha009598	-	-	-
Pha003497	pdg	K10773	Base excision repair
Pha005338	-	-	-
Pha002335	-	-	-
Pha002604	ABCB11	K05658	ABC transporters
Pha003632	-	-	-
Pha007561	MT1316	K22464	-
Pha001775	-	-	-
Pha002705	-	-	-
Pha006068	-	-	-
Pha003147	ELO1	K10246	Biosynthesis of unsaturated fatty acids;Fatty acid elongation
Pha008544	-	-	-
Pha008311	ADPRM	K01517	Glycerophospholipid metabolism;Purine metabolism
Pha007244	-	-	-
Pha002866	ALOX12	K00461	Arachidonic acid metabolism
Pha009200	-	-	-
Pha000739	-	-	-
Pha006126	-	-	-
Pha005202	nhaP	K03316	-
Pha006865	-	K00134	Glycolysis / Gluconeogenesis;Carbon fixation in photosynthetic organisms
Pha004852	-	-	-
Pha003449	-	-	-
Pha008693	-	-	-
Pha004412	-	-	-
Pha000233	-	K11990	-
Pha008805	-	-	-
Pha007513	At1g06470	K15280	-
Pha001126	ppk	K00937	RNA degradation;Oxidative phosphorylation
Pha001707	pif1	K15255	-
Pha006213	-	-	-
Pha001899	hh	K11990	-
Pha007571	-	-	-
Pha009544	ART2	-	-
Pha005272	-	-	-
Pha007749	-	-	-
Pha008151	-	-	-
Pha001035	cnnm-1	K16302	-
Pha009226	-	-	-
Pha005219	-	-	-
Pha006924	-	-	-
Pha008576	ttm-5	K04712	Sphingolipid metabolism
Pha001590	-	-	-
Pha004108	-	K08999	-
Pha008530	ABCA7	-	-
Pha007079	-	-	-
Pha004073	ALY1	K12881	Spliceosome;Nucleocytoplasmic transport;mRNA surveillance pathway
Pha010127	-	-	-
Pha006689	-	-	-
Pha008198	-	-	-
Pha003554	-	-	-
Pha005285	GLCAT14B	K20891	-
Pha007442	-	-	-
Pha001487	-	-	-
Pha003053	-	-	-
Pha006701	ycf20	-	-
Pha000744	-	-	-
Pha004744	-	-	-
Pha008216	TRIM5	-	-
Pha000488	-	-	-
Pha006843	BON1	-	-
Pha005940	-	-	-
Pha009238	ART2	-	-
Pha005264	MP3	K17278	-
Pha001391	-	-	-
Pha003887	Os09g0247700	K10691	-
Pha006644	-	-	-
Pha003684	-	-	-
Pha005280	-	-	-
Pha001277	WEX	K22807	-
Pha003381	-	-	-
Pha009171	AKHSDH2	K12524	Cysteine and methionine metabolism;Glycine, serine and threonine metabolism;Lysine biosynthesis;Monobactam biosynthesis
Pha001017	-	-	-
Pha007583	-	-	-
Pha002541	DARS1	K22503	Aminoacyl-tRNA biosynthesis
Pha005220	-	-	-
Pha005824	-	K12118	Circadian rhythm - plant
Pha005253	-	-	-
Pha006447	ABCB6	K05662	ABC transporters
Pha008162	psuG	K20771;K16329	Pyrimidine metabolism
Pha002175	-	-	-
Pha005838	Prpf8	K12856	Spliceosome
Pha004246	-	-	-
Pha007207	dhh-b	K11990	-
Pha000579	At5g38940	-	-
Pha007926	-	-	-
Pha002275	-	-	-
Pha003917	-	-	-
Pha004597	-	K11990	-
Pha002025	-	-	-
Pha003292	-	-	-
Pha007566	-	-	-
Pha005275	-	-	-
Pha009541	-	-	-
Pha009215	M3KE1	-	-
Pha000251	-	-	-
Pha008715	psmB6	K02738	Proteasome
Pha008140	-	-	-
Pha003961	recQ	K10900	-
Pha007867	-	-	-
Pha002216	ABCF3	K06158	-
Pha007254	-	-	-
Pha005164	PRT6	-	-
Pha006797	Sft2d2	-	-
Pha005262	-	-	-
Pha009231	TY3B-I	-	-
Pha002460	SNF7	K12194	Endocytosis
Pha008281	-	-	-
Pha000444	Mfsd5	K24175	-
Pha006272	-	-	-
Pha007941	recQ	K03654	RNA degradation
Pha006218	-	-	-
Pha005182	Zfp36	K18753	-
Pha007085	ACLA-3	K01648	Citrate cycle (TCA cycle)
Pha005053	-	-	-
Pha007923	dpchH	-	-
Pha006984	-	-	-
Pha003795	gdhA	K00262	Alanine, aspartate and glutamate metabolism;Arginine biosynthesis;Nitrogen metabolism
Pha007331	CYCF2-2	K06627	-
Pha000037	-	-	-
Pha003511	blt801	K13195	-
Pha008157	-	-	-
Pha005455	bcs1la	K08900	-
Pha003762	-	-	-
Pha009118	-	-	-
Pha001770	-	-	-
Pha005698	-	-	-
Pha000962	-	K14304	Nucleocytoplasmic transport
Pha006278	-	K14209	-
Pha007578	vps13A	K19525	-
Pha006823	-	-	-
Pha008757	Uba3	K10686	Ubiquitin mediated proteolysis
Pha002456	-	-	-
Pha001431	-	-	-
Pha009060	GTE11	K11721	-

## Sheet: Up-regulated
GeneID	Gene_name	KO_ID	KEGG_Pathway
Pha000887	Lypla2	K06130	Glycerophospholipid metabolism
Pha009101	-	-	-
Pha008547	-	-	-
Pha001327	-	-	-
Pha000330	SPCC23B6.04c	-	-
Pha001580	SLP2	-	-
Pha003091	DERF3	K08664	-
Pha008797	Sc5d	K00227	Steroid biosynthesis
Pha005605	GLN4	K01915	Alanine, aspartate and glutamate metabolism;Arginine biosynthesis;Glyoxylate and dicarboxylate metabolism;Nitrogen metabolism
Pha000179	-	-	-
Pha007648	ATPC	K02136	Oxidative phosphorylation
Pha004396	GEP	-	-
Pha007101	-	-	-
Pha004535	-	-	-
Pha000147	queG	-	-
Pha004002	-	-	-
Pha003311	trmL	K03216	-
Pha006051	gnl	K01053	Ascorbate and aldarate metabolism;Pentose phosphate pathway
Pha007317	XAX1	K18134	Other types of O-glycan biosynthesis
Pha009918	ART2	-	-
Pha001025	-	-	-
Pha008056	YHM2	K15100	-
Pha003151	-	-	-
Pha002829	FKBP16-3	K01802	-
Pha003787	-	-	-
Pha003556	-	-	-
Pha001733	SMARCA1	K11654	-
Pha007150	-	-	-
Pha007405	-	-	-
Pha004139	RMD1	-	-
Pha002406	-	-	-
Pha003466	HSD17B1	K11150	-
Pha006908	-	-	-
Pha009082	purD	K01945	Purine metabolism
Pha007392	-	-	-
Pha007721	-	-	-
Pha003639	-	-	-
Pha001227	NHX8	-	-
Pha008609	-	-	-
Pha004803	yrbE	K00010	Inositol phosphate metabolism
Pha000957	NHD1	-	-
Pha006324	phoA	-	-
Pha006426	-	-	-
Pha000002	-	-	-
Pha009112	ecaA	K01674	Nitrogen metabolism
Pha003870	-	-	-
Pha004677	-	-	-
Pha000058	-	-	-
Pha001687	BIO3-BIO1	K19562	Biotin metabolism
Pha006479	rpsA	K02945	Ribosome
Pha005533	IPP1	K01507	Oxidative phosphorylation
Pha000014	-	-	-
Pha008141	-	-	-
Pha001173	Inpp5d	K01099	Phosphatidylinositol signaling system;Inositol phosphate metabolism
Pha003893	fadD13	K14760	Ubiquinone and other terpenoid-quinone biosynthesis
Pha000717	-	-	-
Pha009568	GRHPR	K00049	Glycine, serine and threonine metabolism;Glyoxylate and dicarboxylate metabolism;Pyruvate metabolism
Pha006382	apcC	K02094	Photosynthesis - antenna proteins
Pha005320	-	-	-
Pha001228	SOQ1	-	-
Pha006642	-	-	-
Pha007272	-	K08907	Photosynthesis - antenna proteins
Pha000602	Hspe1	K04078	-
Pha007421	-	-	-
Pha002493	-	-	-
Pha002840	-	-	-
Pha003201	-	-	-
Pha007196	ACR11	K01176;K08964	Starch and sucrose metabolism;Cysteine and methionine metabolism
Pha002545	ERG3	K00227	Steroid biosynthesis
Pha003944	pyr1-3	K11540	Alanine, aspartate and glutamate metabolism;Pyrimidine metabolism
Pha000541	-	-	-
Pha000756	Tmem53	-	-
Pha000015	EDD1	K14164	Aminoacyl-tRNA biosynthesis
Pha006969	-	-	-
Pha002484	sre1	-	-
Pha005601	GART	K00601	One carbon pool by folate;Purine metabolism
Pha006211	tigA	K09584	Protein processing in endoplasmic reticulum
Pha000870	-	-	-
Pha005352	-	-	-
Pha002827	RUS1	-	-
Pha000110	-	-	-
Pha003621	-	-	-
Pha002979	sepH	K04421	-
Pha008907	FBA5	K01623	Fructose and mannose metabolism;Glycolysis / Gluconeogenesis;Pentose phosphate pathway;Carbon fixation in photosynthetic organisms
Pha000085	-	K01792	Glycolysis / Gluconeogenesis
Pha003695	-	-	-
Pha000811	-	-	-
Pha007764	-	-	-
Pha007844	GRHPR	K00049	Glycine, serine and threonine metabolism;Glyoxylate and dicarboxylate metabolism;Pyruvate metabolism
Pha002971	PGLP1A	K19269	Glyoxylate and dicarboxylate metabolism
Pha001116	-	-	-
Pha006435	-	-	-
Pha003467	-	-	-
Pha003130	-	-	-
Pha008280	-	-	-
Pha006441	-	-	-
Pha005050	yrbE	K00010	Inositol phosphate metabolism
Pha009147	aca1	-	-
Pha001971	-	-	-
Pha005488	hemA	K02492	Porphyrin and chlorophyll metabolism
Pha000240	At1g67280	K01759	Pyruvate metabolism
Pha003729	imp1	K09647	Protein export
Pha000520	GGPS1	K13789	Terpenoid backbone biosynthesis
Pha008084	-	-	-
Pha008271	-	-	-
Pha008895	leuS	K01869	Aminoacyl-tRNA biosynthesis
Pha003749	imp1	K09647	Protein export
Pha003696	aro7	K01850	Phenylalanine, tyrosine and tryptophan biosynthesis
Pha002872	LCY1	K06443	Carotenoid biosynthesis
Pha004699	hcf136	-	-
Pha003732	-	-	-
Pha001801	-	-	-
Pha007224	-	K08242	Steroid biosynthesis
Pha001458	PNCK	K08794	-
Pha000135	-	-	-
Pha002564	PAI1	K01817	Phenylalanine, tyrosine and tryptophan biosynthesis
Pha000597	-	-	-
Pha004401	UKL1	K00876	Pyrimidine metabolism
Pha005447	-	-	-
Pha005191	asnS	K01893	Aminoacyl-tRNA biosynthesis
Pha007676	gmuE	K00847	Amino sugar and nucleotide sugar metabolism;Fructose and mannose metabolism;Starch and sucrose metabolism
Pha000374	pstS	-	-
Pha005895	cpeD	-	-
Pha009131	-	-	-
Pha006376	-	-	-
Pha001805	noxA	K13447	MAPK signaling pathway - plant;Plant-pathogen interaction
Pha005186	-	-	-
Pha004944	rlmL	-	-
Pha004877	Steap4	-	-
Pha000795	fus	K14947	-
Pha003022	-	-	-
Pha001688	-	-	-
Pha006462	RPC11	K03019	RNA polymerase
Pha004316	-	-	-
Pha004609	galE	K01784	Amino sugar and nucleotide sugar metabolism;Galactose metabolism
Pha003359	CIPK16	K08796	-
Pha005681	-	-	-
Pha002474	-	-	-
Pha002471	-	-	-
Pha006905	DLD	K00102	Pyruvate metabolism
Pha002965	pc1328	-	-
Pha001144	uhpC	-	-
Pha004492	groL2	K04077	RNA degradation
Pha008069	fabH	K00648	Fatty acid biosynthesis
Pha002430	-	-	-
Pha002686	poxA	K10788	-
Pha009067	-	-	-
Pha000113	-	K03542	Photosynthesis
Pha004559	-	-	-
Pha009029	CIPK8	K08286	-
Pha005099	NRT2.5	K02575	Nitrogen metabolism
Pha004741	SPON2	K11990	-
Pha003346	-	-	-
Pha007313	melC2	K00505	Tyrosine metabolism;Betalain biosynthesis;Isoquinoline alkaloid biosynthesis
Pha002775	TPI1	K01803	Fructose and mannose metabolism;Glycolysis / Gluconeogenesis;Inositol phosphate metabolism;Carbon fixation in photosynthetic organisms
Pha008856	CHLM	K03428	Porphyrin and chlorophyll metabolism
Pha003850	-	-	-
Pha008785	mcfB	K14684	-
Pha005171	-	-	-
Pha007707	-	-	-
Pha007260	-	-	-
Pha003778	-	-	-
Pha006538	rplL	K02935	Ribosome
Pha008152	Hayan	-	-
Pha001752	-	-	-
Pha004904	infB	K02519	-
Pha005763	-	-	-
Pha008699	-	-	-
Pha001876	Hunk	K08794	-
Pha001444	-	-	-
Pha008123	-	K01803	Fructose and mannose metabolism;Glycolysis / Gluconeogenesis;Inositol phosphate metabolism;Carbon fixation in photosynthetic organisms
Pha008653	-	-	-
Pha002802	-	K07277	-
Pha008308	LYPLA1	K06130	Glycerophospholipid metabolism
Pha007183	proC	K00286	Arginine and proline metabolism
Pha006688	-	-	-
Pha005891	TUT7	-	-
Pha003064	-	-	-
Pha005155	-	-	-
Pha006262	IM30	K03969	-
Pha008350	-	-	-
Pha004459	Fignl1	K22766	-
Pha002407	-	-	-
Pha005834	Mogs	K01228	Protein processing in endoplasmic reticulum;N-Glycan biosynthesis
Pha003803	-	-	-
Pha004493	-	-	-
Pha008365	-	-	-
Pha000614	lin0934	K03216	-
Pha008671	PGR5	-	-
Pha000145	FDPS	K00787	Terpenoid backbone biosynthesis
Pha003712	-	-	-
Pha000507	queA	K07568	-
Pha003921	-	-	-
Pha003571	DCL1	K11592	-
Pha002768	-	-	-
Pha003725	-	-	-
Pha007664	-	-	-
Pha006417	-	K13993	Protein processing in endoplasmic reticulum
Pha006870	-	-	-
Pha008964	-	-	-
Pha004106	Naxe	-	-
Pha005365	-	-	-
Pha008494	-	-	-
Pha006067	At5g47030	K02134	Oxidative phosphorylation
Pha002420	PLS1	K13523;K13513	Glycerolipid metabolism;Glycerophospholipid metabolism
Pha007521	GT11	K20888	-
Pha006544	Cap2	K17261	-
Pha009119	lysS	K04567	Aminoacyl-tRNA biosynthesis
Pha004697	proS	K01881	Aminoacyl-tRNA biosynthesis
Pha000012	Mocos	-	-
Pha006912	BN863_22240	-	-
Pha004473	-	-	-
Pha008552	DB3L	K01674	Nitrogen metabolism
Pha005294	At2g41040	-	-
Pha007944	rbpA	K14407	mRNA surveillance pathway
Pha002000	SGPP	-	-
Pha007180	-	-	-
Pha006660	-	-	-
Pha008462	CRTISO	-	-
Pha000272	-	-	-
Pha001779	-	K05863	-
Pha004946	TPKB	K05389	-
Pha006179	MTHFS	K01934	One carbon pool by folate
Pha008916	-	-	-
Pha008760	-	-	-
Pha005357	LDHC	K00016	Cysteine and methionine metabolism;Glycolysis / Gluconeogenesis;Propanoate metabolism;Pyruvate metabolism
Pha002157	SMARCAL1	-	-
Pha007340	coq4	K18586	-
Pha005803	-	-	-
Pha004069	-	-	-
Pha002727	-	-	-
Pha000217	-	-	-
Pha007373	GLO4	K11517	Peroxisome;Glyoxylate and dicarboxylate metabolism
Pha006187	UPP1	-	-
Pha005984	-	-	-
Pha006522	hcr1	K03245	-
Pha006369	-	-	-
Pha006338	rluF	K06182	-
Pha003615	-	-	-
Pha002114	Trf4-1	K03514	RNA degradation
Pha002402	-	-	-
Pha007973	-	-	-
Pha008984	rpsB	K02967	Ribosome
Pha004016	-	-	-
Pha002038	-	-	-
Pha008379	C1orf53	-	-
Pha001913	-	-	-
Pha003116	cpeD	-	-
Pha003869	HMA1	K01534	-
Pha008079	accA	K01962	Propanoate metabolism;Pyruvate metabolism;Fatty acid biosynthesis
Pha008711	-	-	-
Pha003107	PNSB3	-	-
Pha005649	-	-	-
Pha007887	At2g34160	-	-
Pha004309	-	-	-
Pha001813	-	-	-
Pha003535	-	-	-
Pha004501	MGLL	K01054	Glycerolipid metabolism
Pha000777	-	K24169	-
Pha004448	mdmC	K00588	Flavonoid biosynthesis;Phenylpropanoid biosynthesis;Stilbenoid, diarylheptanoid and gingerol biosynthesis
Pha004003	-	-	-
Pha001419	-	-	-
Pha003402	-	-	-
Pha007567	-	K19612	-
Pha003355	-	-	-
Pha000517	-	-	-
Pha006416	HSP17.8	K13993	Protein processing in endoplasmic reticulum
Pha002536	-	K02714	Photosynthesis
Pha002914	TIC32	K11153	-
Pha001799	-	-	-
Pha001253	-	-	-
Pha008391	-	-	-
Pha000608	-	-	-
Pha008262	UCR1-1	K00411	Oxidative phosphorylation
Pha002469	-	-	-
Pha009052	rrp40	K03681	RNA degradation
Pha007469	-	-	-
Pha008499	msrB	K07305	-
Pha004238	pstI	K00134	Glycolysis / Gluconeogenesis;Carbon fixation in photosynthetic organisms
Pha003804	-	-	-
Pha004262	NTRC	K00384	Selenocompound metabolism
Pha007921	-	-	-
Pha006312	gabD	K00135	Alanine, aspartate and glutamate metabolism;Lysine degradation;Tyrosine metabolism;Butanoate metabolism;Nicotinate and nicotinamide metabolism
Pha000814	-	-	-
Pha005701	fdhC	-	-
Pha004173	SAMC2	K15111	-
Pha006864	CSLA7	K13680	-
Pha006434	OCC_04335	K00825	Lysine biosynthesis;Lysine degradation;Tryptophan metabolism
Pha001219	PITG_12867	K15429	-
Pha003031	SYM1	K13348	Peroxisome
Pha005124	-	-	-
Pha002976	-	-	-
Pha001870	-	-	-
Pha003949	PET127	-	-
Pha000230	-	-	-
Pha002924	-	-	-
Pha004684	-	-	-
Pha005204	porA	-	-
Pha002479	FHIT	K01522	Purine metabolism
Pha007845	TIM14-3	K09539	-
Pha005070	-	-	-
Pha009183	noxA	K13447	MAPK signaling pathway - plant;Plant-pathogen interaction
Pha005968	-	-	-
Pha005902	-	-	-
Pha000264	-	-	-
Pha004787	-	-	-
Pha002552	-	-	-
Pha000435	-	-	-
Pha002288	-	-	-
Pha008679	SHM1	K00600	Glycine, serine and threonine metabolism;Glyoxylate and dicarboxylate metabolism;One carbon pool by folate;Cyanoamino acid metabolism
Pha004947	-	-	-
Pha001944	-	-	-
Pha004148	TOM40-1	K11518	-
Pha002361	-	-	-
Pha004313	-	-	-
Pha004961	SAMC1	K15111	-
Pha004472	-	-	-
Pha007140	Ano6	K19327	-
Pha006947	FBP	K03841	Fructose and mannose metabolism;Glycolysis / Gluconeogenesis;Pentose phosphate pathway;Carbon fixation in photosynthetic organisms
Pha000601	CPNE1	-	-
Pha002691	-	-	-
Pha003645	ung	K03648	Base excision repair
Pha008912	-	-	-
Pha005684	-	-	-
Pha005916	Cry2	K02295	-
Pha007188	petC	K02636	Photosynthesis
Pha004756	-	-	-
Pha008424	-	-	-
Pha003628	-	-	-
Pha001781	-	K02717	Photosynthesis
Pha006337	rsmA	-	-
Pha003830	Coq7	K06134	Ubiquinone and other terpenoid-quinone biosynthesis
Pha006183	-	-	-
Pha008413	catA1	-	-
Pha008342	Snov_0154	K01760	Cysteine and methionine metabolism;Selenocompound metabolism
Pha002056	-	-	-
Pha005317	-	-	-
Pha005720	-	-	-
Pha002974	-	-	-
Pha008217	large2-a	-	-
Pha000303	CBBY	-	-
Pha004233	-	K14561	Ribosome biogenesis in eukaryotes
Pha007604	At1g06690	-	-
Pha008614	-	-	-
Pha009120	slr1647	K02069	-
Pha008412	-	-	-
Pha008531	pepA	K01255	Glutathione metabolism
Pha000707	-	-	-
Pha003462	-	-	-
Pha008999	Hephl1	K14735	Porphyrin and chlorophyll metabolism
Pha003741	Ubxn7	K24350	-
Pha007596	prpE	-	-
Pha003347	ecaA	K01674	Nitrogen metabolism
Pha007748	-	-	-
Pha005218	-	K00134	Glycolysis / Gluconeogenesis;Carbon fixation in photosynthetic organisms
Pha004567	PAP4	-	-
Pha001192	-	K08907	Photosynthesis - antenna proteins
Pha007167	PK	K00868	Vitamin B6 metabolism
Pha008300	sll1735	-	-
Pha002328	-	-	-
Pha007105	-	-	-
Pha005257	dhh-b	K11990	-
Pha000865	rpsM	K02952	Ribosome
Pha000851	CIPK26	K08286	-
Pha006254	-	-	-
Pha001170	RIM101	-	-
Pha008119	-	-	-
Pha007890	xit	K03849	N-Glycan biosynthesis
Pha005977	-	-	-
Pha005872	Rv0183	K01054	Glycerolipid metabolism
Pha006433	ZNRF4	K19040	-
Pha005877	-	-	-
Pha001048	-	-	-
Pha002029	STN7	-	-
Pha000270	-	-	-
Pha007942	CYME_CMM237C	K10355	-
Pha003093	PGK	K00927	Glycolysis / Gluconeogenesis;Carbon fixation in photosynthetic organisms
Pha000809	-	-	-
Pha004800	-	-	-
Pha003997	-	-	-
Pha004709	IMPA1	K01092	Phosphatidylinositol signaling system;Inositol phosphate metabolism
Pha004622	pepA	K01255	Glutathione metabolism
Pha006837	Os08g0288200	K00939	Thiamine metabolism;Purine metabolism
Pha007151	-	-	-
Pha003539	-	-	-
Pha004612	-	-	-
Pha004541	-	-	-
Pha008962	-	-	-
Pha008115	dxs	K01662	Thiamine metabolism;Terpenoid backbone biosynthesis
Pha009142	fadA	K21735	-
Pha001395	-	-	-
Pha001186	-	-	-
Pha003609	HPT1	K09833	Ubiquinone and other terpenoid-quinone biosynthesis
Pha005529	-	-	-
Pha008492	PKP2	K00873	Glycolysis / Gluconeogenesis;Pyruvate metabolism
Pha004649	PPCS2	K01922	Pantothenate and CoA biosynthesis
Pha003819	CSP41A	-	-
Pha000889	-	-	-
Pha004933	crtac1	-	-
Pha005559	cpcF	K02289	Photosynthesis - antenna proteins
Pha005426	-	-	-
Pha008665	aspC	K15849	Phenylalanine metabolism;Phenylalanine, tyrosine and tryptophan biosynthesis;Tyrosine metabolism;Isoquinoline alkaloid biosynthesis;Tropane, piperidine and pyridine alkaloid biosynthesis
Pha000755	-	-	-
Pha006364	-	-	-
Pha008812	RNF122	K16283	-
Pha009149	-	-	-
Pha007915	-	-	-
Pha003074	At1g22800	K18162	-
Pha008224	gnl	K01053	Ascorbate and aldarate metabolism;Pentose phosphate pathway
Pha006706	LPA1	-	-
Pha002525	-	-	-
Pha000378	GWD1	K08244	-
Pha008346	-	-	-
Pha003429	At4g39970	-	-
Pha000139	2024-04-01	K05907	Sulfur metabolism
Pha007225	-	-	-
Pha001568	FAD7A-1	K10257	-
Pha006123	-	-	-
Pha007089	psbU	K02719	Photosynthesis
Pha003192	-	-	-
Pha005588	APX7	K00434	Ascorbate and aldarate metabolism;Glutathione metabolism
Pha004979	-	-	-
Pha006293	-	K12307	-
Pha004055	-	-	-
Pha005918	GLYK	K15918	Glycine, serine and threonine metabolism;Glyoxylate and dicarboxylate metabolism;Glycerolipid metabolism
Pha007088	-	-	-
Pha007869	-	-	-
Pha005694	CIPK4	K04371	-
Pha006145	-	-	-
Pha007595	-	-	-
Pha009821	-	-	-
Pha009560	HSP81-1	K04079	Protein processing in endoplasmic reticulum;Plant-pathogen interaction
Pha001564	-	-	-
Pha001289	-	-	-
Pha005416	-	-	-
Pha003294	cpeD	K02286	Photosynthesis - antenna proteins
Pha008934	PYRD	K00254	Pyrimidine metabolism
Pha005307	Carns1	K14755	Arginine and proline metabolism;Histidine metabolism;beta-Alanine metabolism
Pha006395	-	K09037	-
Pha002782	ATPC	K02115	Oxidative phosphorylation;Photosynthesis
Pha000515	-	-	-
Pha006009	-	-	-
Pha005744	yrbE	K00010	Inositol phosphate metabolism
Pha000076	-	-	-
Pha005110	BIO2	K01012	Biotin metabolism
Pha001256	-	-	-
Pha001595	-	-	-
Pha001785	-	-	-
Pha000761	-	-	-
Pha008709	Trmt61a	K07442	-
Pha000511	LPD2	K00382	Glycine, serine and threonine metabolism;Lysine degradation;Tryptophan metabolism;Valine, leucine and isoleucine degradation;Citrate cycle (TCA cycle);Glycolysis / Gluconeogenesis;Glyoxylate and dicarboxylate metabolism;Propanoate metabolism;Pyruvate metabolism
Pha003094	-	-	-
Pha000115	-	-	-
Pha003958	MCT7	-	-
Pha004669	-	-	-
Pha005032	-	-	-
Pha004460	APOD	K03098	-
Pha005112	-	-	-
Pha001950	tetA	-	-
Pha003889	VVA0294	K03781	Peroxisome;MAPK signaling pathway - plant;Tryptophan metabolism;Glyoxylate and dicarboxylate metabolism
Pha004886	lysA	K01586	Lysine biosynthesis;D-Amino acid metabolism
Pha004455	LUL3	-	-
Pha000477	MT1988	-	-
Pha006936	SPAC4D7.04c	K11778	Terpenoid backbone biosynthesis
Pha003397	-	-	-
Pha000440	-	-	-
Pha006345	Z-ISO	K15744	Carotenoid biosynthesis
Pha004203	-	-	-
Pha008901	TIC22L	-	-
Pha007661	-	-	-
Pha004132	-	-	-
Pha003802	-	-	-
Pha002655	ino1	K01858	Inositol phosphate metabolism
Pha003364	CSP41B	-	-
Pha004945	PEX6	K14571;K13339	Ribosome biogenesis in eukaryotes;Peroxisome
Pha001565	DDB_G0281937	K06287	-
Pha007027	-	-	-
Pha004160	-	-	-
Pha004049	-	-	-
Pha005995	-	-	-
Pha008503	-	-	-
Pha003502	-	-	-
Pha000748	Fignl1	K22766	-
Pha004353	At5g44450	K16219	-
Pha005215	-	-	-
Pha006481	-	-	-
Pha008778	-	-	-
Pha008752	-	-	-
Pha008960	Nudt12	K03426	Peroxisome;Nicotinate and nicotinamide metabolism
Pha005807	-	K20300	-
Pha002813	SPCC736.09c	-	-
Pha001683	-	-	-
Pha004831	Os08g0121900	-	-
Pha004838	-	K03364	Ubiquitin mediated proteolysis
Pha001106	-	-	-
Pha007378	pakC	K04409	-
Pha000266	-	-	-
Pha002441	-	-	-
Pha003293	CHLG	K04040	Porphyrin and chlorophyll metabolism
Pha004038	-	-	-
Pha003616	can	K01673	Nitrogen metabolism
Pha003935	-	-	-
Pha005889	MET1	-	-
Pha008669	SLC25A36	K15116	-
Pha007447	SLAH2	-	-
Pha006261	-	-	-
Pha005901	-	-	-
Pha006884	-	-	-
Pha000580	-	-	-
Pha000054	MAN1B1	K01230	Protein processing in endoplasmic reticulum;N-Glycan biosynthesis;Various types of N-glycan biosynthesis
Pha004532	fusA2	K02355	-
Pha001478	TKL-1	K00615	Pentose phosphate pathway;Carbon fixation in photosynthetic organisms
Pha001149	-	-	-
Pha003960	Crtac1	-	-
Pha001494	-	K12471;K08901	Endocytosis;Photosynthesis
Pha005068	-	K02716	Photosynthesis
Pha001615	-	-	-
Pha005740	-	K19765	-
Pha004218	hsaD	-	-
Pha000891	-	-	-
Pha000150	-	-	-
Pha000810	-	-	-
Pha002565	SVR3	K06207	-
Pha004097	UMK3	K13800	Pyrimidine metabolism
Pha005757	VC_1585	K03781	Peroxisome;MAPK signaling pathway - plant;Tryptophan metabolism;Glyoxylate and dicarboxylate metabolism
Pha001865	-	-	-
Pha001945	-	-	-
Pha004998	-	K08783	-
Pha008788	-	-	-
Pha004540	MDAR3	K08232	Ascorbate and aldarate metabolism
Pha007163	LPA1	-	-
Pha000651	Gins2	K10733	-
Pha000094	D27	-	-
Pha008971	klhl41a	-	-
Pha004346	coq6	K06126	Ubiquinone and other terpenoid-quinone biosynthesis
Pha007694	-	-	-
Pha004446	Nudt12	K03426	Peroxisome;Nicotinate and nicotinamide metabolism
Pha004942	-	-	-
Pha003473	crtB	K02291	Carotenoid biosynthesis
Pha006059	-	-	-
Pha004219	queF	-	-
Pha007966	NOX5	K13411	-
Pha009081	FCP	K08907	Photosynthesis - antenna proteins
Pha004269	sll0036	-	-
Pha004737	-	-	-
Pha008500	-	-	-
Pha008233	rplO	K02876	Ribosome
Pha007537	-	-	-
Pha007459	FBA4	K01623	Fructose and mannose metabolism;Glycolysis / Gluconeogenesis;Pentose phosphate pathway;Carbon fixation in photosynthetic organisms
Pha004616	-	-	-
Pha001415	-	-	-
Pha001405	-	K07556	-
Pha001198	-	-	-
Pha006427	-	-	-
Pha002229	-	-	-
Pha008989	-	-	-
Pha002340	-	-	-
Pha008654	GT19	K20888	-
Pha007659	-	-	-
Pha007743	HST	K12501	Ubiquinone and other terpenoid-quinone biosynthesis
Pha007723	-	-	-
Pha006532	HACD2	K10703	Biosynthesis of unsaturated fatty acids;Fatty acid elongation
Pha000383	At3g47830	K10773	Base excision repair
Pha008176	-	-	-
Pha007131	-	-	-
Pha006006	abcD2	K05677	Peroxisome;ABC transporters
Pha004934	-	-	-
Pha006383	ARMT1	K23114	-
Pha008008	pipD	-	-
Pha002252	-	-	-
Pha005584	DCA	K01674	Nitrogen metabolism
Pha007722	-	-	-
Pha006600	-	-	-
Pha004063	-	K20359	-
Pha004715	-	-	-
Pha008155	Hayan	-	-
Pha003262	-	-	-
Pha003057	kz	K14780	-
Pha008241	-	-	-
Pha005550	-	-	-
Pha006524	G6PD2	K00036	Pentose phosphate pathway;Glutathione metabolism
Pha001322	ctpA	K03797	-
Pha009057	-	-	-
Pha002425	msrB	K07305	-
Pha003025	-	K01100	Carbon fixation in photosynthetic organisms
Pha006056	-	-	-
Pha001653	cpeD	-	-
Pha009090	AMT1-3	K03320	-
Pha006541	-	-	-
Pha004581	-	K01938	One carbon pool by folate
Pha003932	-	-	-
Pha007231	-	-	-
Pha009080	-	K15032	-
Pha006470	At1g78690	K13511	Glycerophospholipid metabolism
Pha005586	CTSE	K06002	-
Pha007090	HSFB2A	K09419	-
Pha008099	chrA1	K07240	-
Pha004732	-	-	-
Pha005985	tyrP	K03834	-
Pha005491	hemE	-	-
Pha006290	-	-	-
Pha006236	CNX2	K03639	Sulfur relay system;Folate biosynthesis
Pha008082	ccs1	K07399	-
Pha008010	-	-	-
Pha006608	-	-	-
Pha007546	-	-	-
Pha006205	RPE	K01783	Pentose and glucuronate interconversions;Pentose phosphate pathway;Carbon fixation in photosynthetic organisms
Pha009766	sll0608	-	-
Pha006238	coaE	K00859	Pantothenate and CoA biosynthesis
Pha006565	-	-	-
Pha008878	-	-	-
Pha006309	-	-	-
Pha006591	HSP81-1	K04079	Protein processing in endoplasmic reticulum;Plant-pathogen interaction
Pha009595	HSP90-2	K04079	Protein processing in endoplasmic reticulum;Plant-pathogen interaction
Pha000895	exgA	K01210	Starch and sucrose metabolism
Pha007891	gcvH	K02437	Glycine, serine and threonine metabolism;Glyoxylate and dicarboxylate metabolism
Pha007979	rplN	K02874	Ribosome
Pha005963	-	-	-
Pha004280	-	-	-
Pha000642	-	-	-
Pha009802	-	-	-
Pha008794	-	-	-
Pha006553	-	-	-
Pha008333	-	-	-
Pha005982	-	-	-
Pha002514	-	-	-
Pha006105	galA	-	-
Pha007197	MDE1	K08964	Cysteine and methionine metabolism
Pha007614	-	-	-
Pha007034	Zpr1	K06874	-
Pha007631	AQP3	K06067	-
Pha007698	-	-	-
Pha001883	-	-	-
Pha006348	URT1	-	-
Pha009594	KIN5C	K10398	-
Pha005413	cpeC	K02286	Photosynthesis - antenna proteins
Pha006028	sll0829	-	-
Pha001954	TKL-1	K00615	Pentose phosphate pathway;Carbon fixation in photosynthetic organisms
Pha000815	-	-	-
Pha004692	-	-	-
Pha007538	fba	K01624	Fructose and mannose metabolism;Glycolysis / Gluconeogenesis;Pentose phosphate pathway;Carbon fixation in photosynthetic organisms
Pha008896	Mtrfr	K23498	-
Pha000306	CYP4C1	K07440;K23180;K20619	Flavonoid biosynthesis;Isoflavonoid biosynthesis
Pha000483	-	-	-
Pha000346	-	-	-
Pha006768	-	K06889	-
Pha000381	-	-	-
Pha007072	-	-	-
Pha000628	-	-	-
Pha002360	-	-	-
Pha007639	-	-	-
Pha006802	sll0408	-	-
Pha007393	sll1735	-	-
Pha008283	PAM68	-	-
Pha008975	yacP	K06962	-
Pha006182	-	-	-
Pha000781	cpeC	K02286	Photosynthesis - antenna proteins
Pha006151	-	-	-
Pha009106	MPAO1	K13366	Arginine and proline metabolism;beta-Alanine metabolism
Pha007379	FOLT1	K15115	-
Pha002659	SPBC2G2.13c	K01493	Pyrimidine metabolism
Pha004080	-	-	-
Pha000460	-	-	-
Pha003734	trpC	-	-
Pha003276	-	-	-
Pha002609	-	-	-
Pha005277	-	-	-
Pha002849	-	-	-
Pha000370	mutS	K08736;K08735	Mismatch repair
Pha009839	-	-	-
Pha005448	-	-	-
Pha007128	-	-	-
Pha006845	-	-	-
Pha008700	-	-	-
Pha006558	TRXH	K03671	-
Pha008088	-	-	-
Pha001207	-	-	-
Pha009966	-	K14309	Nucleocytoplasmic transport
Pha008332	mybQ	K09422	-
Pha004427	BGL1A	K01188	Phenylpropanoid biosynthesis;Starch and sucrose metabolism;Cyanoamino acid metabolism
Pha000719	-	-	-
Pha008542	-	-	-
Pha001796	-	-	-
Pha004780	-	-	-
Pha003433	cysS	K01883	Aminoacyl-tRNA biosynthesis
Pha007294	-	-	-
Pha001438	bimA	K03350	Ubiquitin mediated proteolysis
Pha002896	-	-	-
Pha005855	-	-	-
Pha009097	-	-	-
Pha000280	-	-	-
Pha000516	GGPS1	K13789	Terpenoid backbone biosynthesis
Pha003158	-	-	-
Pha004858	-	-	-
Pha000117	-	K14410	Riboflavin metabolism
Pha007724	-	-	-
Pha002981	pds	K02293	Carotenoid biosynthesis
Pha008631	-	-	-
Pha001576	-	-	-
Pha000478	-	-	-
Pha002032	Slc33a1	K03372	Glycosphingolipid biosynthesis - ganglio series
Pha000947	-	-	-
Pha001605	-	-	-
Pha005788	-	-	-
Pha006773	-	-	-
Pha007792	-	-	-
Pha006052	sodC	K04565	Peroxisome
Pha005226	LPA3	-	-
Pha007081	-	-	-
Pha005956	-	-	-
Pha004165	-	-	-
Pha009088	-	-	-
Pha002103	-	-	-
Pha000267	-	-	-
Pha000716	-	-	-
Pha008257	RER4	-	-
Pha005378	-	-	-
Pha003264	-	-	-
Pha001160	pdhC	K14154;K00627	Thiamine metabolism;Citrate cycle (TCA cycle);Glycolysis / Gluconeogenesis;Pyruvate metabolism
Pha003023	-	-	-
Pha006271	-	-	-
Pha006358	-	-	-
Pha002237	-	-	-
Pha002804	SAMC1	K15111	-
Pha006704	der	-	-
Pha007199	rgt-1	K10761	-
Pha009104	HTD1	K14848	-
Pha004889	GRHPR	K00049	Glycine, serine and threonine metabolism;Glyoxylate and dicarboxylate metabolism;Pyruvate metabolism
Pha003317	MRPL32	-	-
Pha008112	-	-	-
Pha008245	-	-	-
Pha006959	agaA	K07407	Galactose metabolism;Glycosphingolipid biosynthesis - globo and isoglobo series;Glycerolipid metabolism;Sphingolipid metabolism
Pha003048	At1g70730	K01835	Amino sugar and nucleotide sugar metabolism;Galactose metabolism;Glycolysis / Gluconeogenesis;Pentose phosphate pathway;Starch and sucrose metabolism;Purine metabolism
Pha006979	-	-	-
Pha004056	Dnajc30	K09531	-
Pha003668	-	-	-
Pha000980	-	-	-
Pha000663	-	-	-
Pha005831	-	-	-
Pha000155	-	-	-
Pha007736	-	-	-
Pha002884	mgtA	-	-
Pha006568	-	-	-
Pha006941	DCXR	K00059	Fatty acid biosynthesis;Biotin metabolism
Pha004042	GDCST	K00605	Glycine, serine and threonine metabolism;Glyoxylate and dicarboxylate metabolism;One carbon pool by folate
Pha003248	cpcT1	-	-
Pha006001	Chac2	K07232;K22596	Glutathione metabolism
Pha008207	-	-	-
Pha006060	-	-	-
Pha008925	-	-	-
Pha008875	endA	K15323	-
Pha004634	NHD1	-	-
Pha007739	cpcC	-	-
Pha005725	-	K23565	-
Pha004879	Dhrs1	K11163	-
Pha003121	ndk	K00940	MAPK signaling pathway - plant;Purine metabolism;Pyrimidine metabolism
Pha005018	DSP4	K18045	-
Pha003678	-	-	-
Pha008729	ileS	K01870	Aminoacyl-tRNA biosynthesis
Pha007124	-	-	-
Pha004285	TC_0831	-	-
Pha009768	-	-	-
Pha003834	WSS1	K22685	-
Pha004766	-	-	-
Pha008838	sll0005	K08869	-
Pha004542	sll1483	-	-
Pha007102	-	-	-
Pha005597	-	-	-
Pha003625	dnaK	K04043	RNA degradation
Pha006674	-	-	-
Pha007120	-	-	-
Pha005271	Os02g0633900	K17508	-
Pha005846	-	-	-
Pha006929	-	-	-
Pha008313	-	-	-
Pha003508	-	-	-
Pha003573	-	-	-
Pha007825	Mrm1	K15507	-
Pha005417	agxt	K00830	Peroxisome;Alanine, aspartate and glutamate metabolism;Glycine, serine and threonine metabolism;Glyoxylate and dicarboxylate metabolism
Pha008991	cpeD	K02286	Photosynthesis - antenna proteins
Pha007689	-	-	-
Pha002362	-	-	-
Pha004497	-	-	-
Pha005427	APS2	K13811	Monobactam biosynthesis;Sulfur metabolism;Selenocompound metabolism;Purine metabolism
Pha006714	At5g64460	-	-
Pha003594	rnz	K00784	-
Pha003626	ICMT	K00587	Terpenoid backbone biosynthesis
Pha004332	pyc-1	K01958	Citrate cycle (TCA cycle);Pyruvate metabolism
Pha004964	-	K08907	Photosynthesis - antenna proteins
Pha000918	-	-	-
Pha003769	-	-	-
Pha002366	glpV	K00688	Starch and sucrose metabolism
Pha004477	-	-	-
Pha007535	CYCU4-1	-	-
Pha006220	GPP1	K17623	-
Pha004336	-	K00800	Phenylalanine, tyrosine and tryptophan biosynthesis
Pha004579	pstI	K00134	Glycolysis / Gluconeogenesis;Carbon fixation in photosynthetic organisms
Pha005530	mcfN	K15102	-
Pha009028	BP0294	K01081	Nicotinate and nicotinamide metabolism;Purine metabolism;Pyrimidine metabolism
Pha003863	-	-	-
Pha003907	kmo	-	-
Pha008361	-	-	-
Pha005009	-	-	-
Pha002445	-	-	-
Pha007692	-	-	-
Pha009779	-	-	-
Pha000059	PRXIIE-1	-	-
Pha005520	-	-	-
Pha002776	TPI1	K11098;K01803	Spliceosome;Fructose and mannose metabolism;Glycolysis / Gluconeogenesis;Inositol phosphate metabolism;Carbon fixation in photosynthetic organisms
Pha004122	secA	K03070	Protein export
Pha000920	-	-	-
Pha004317	-	-	-
Pha009559	kif11	K10398	-
Pha004369	-	-	-
Pha007024	-	-	-
Pha006234	-	-	-
Pha002653	CAB7	K08907	Photosynthesis - antenna proteins
Pha003368	-	-	-
Pha005108	-	-	-
Pha004394	MJ1554	-	-
Pha004065	DVR	K19073	Porphyrin and chlorophyll metabolism
Pha006375	-	K10256	Biosynthesis of unsaturated fatty acids
Pha007270	pdxT	K08681	Vitamin B6 metabolism
Pha004083	-	-	-
Pha004921	Adsl	K01756	Alanine, aspartate and glutamate metabolism;Purine metabolism
Pha004643	At2g32040	-	-
Pha003727	-	-	-
Pha003425	dapF	K01778	Lysine biosynthesis;D-Amino acid metabolism
Pha005119	-	-	-
Pha006131	PGK1	K00927	Glycolysis / Gluconeogenesis;Carbon fixation in photosynthetic organisms
Pha006848	-	-	-
Pha006466	DAPB2	K00215	Lysine biosynthesis;Monobactam biosynthesis
Pha009192	-	-	-
Pha000078	sym-1	K13348	Peroxisome
Pha006437	glgA	K00703	Starch and sucrose metabolism
Pha005290	acbC	K01735	Phenylalanine, tyrosine and tryptophan biosynthesis
Pha006405	-	K00855	Carbon fixation in photosynthetic organisms
Pha005663	THOC3	K12880	Spliceosome;Nucleocytoplasmic transport
Pha004854	PPC3	K01595	Pyruvate metabolism;Carbon fixation in photosynthetic organisms
Pha003370	-	-	-
Pha008927	-	-	-
Pha004475	-	-	-
Pha007181	-	-	-
Pha006425	-	-	-
Pha008427	-	-	-
Pha008150	-	-	-
Pha008716	-	-	-
Pha000555	-	-	-
Pha003219	-	-	-
Pha001181	PORA	K00218	Porphyrin and chlorophyll metabolism
Pha007056	trpC	-	-
Pha001174	-	-	-
Pha005546	-	-	-
Pha002810	CIPK17	K07198	-
Pha006175	ADNT1	K15111	-
Pha004963	amyX	K01214	Starch and sucrose metabolism
Pha002039	DPE2	K00705	Starch and sucrose metabolism
Pha004878	-	-	-
Pha003896	-	-	-
Pha006519	-	-	-
Pha003510	-	-	-
Pha004380	sigA1	-	-
Pha004303	-	-	-
Pha007391	-	-	-
Pha008864	-	K15032	-
Pha004398	melC2	K00505	Tyrosine metabolism;Betalain biosynthesis;Isoquinoline alkaloid biosynthesis
Pha000992	ydbI	-	-
Pha007802	asphd2	-	-
Pha005868	shmt2	K00600	Glycine, serine and threonine metabolism;Glyoxylate and dicarboxylate metabolism;One carbon pool by folate;Cyanoamino acid metabolism
Pha004208	-	-	-
Pha000767	-	-	-
Pha003986	slc35e3	K15285	-
Pha007965	-	-	-
Pha005154	trmB	K03439	-
Pha001912	GLN4	K01915	Alanine, aspartate and glutamate metabolism;Arginine biosynthesis;Glyoxylate and dicarboxylate metabolism;Nitrogen metabolism
Pha006081	-	-	-
Pha008683	ASE1	K00764	Alanine, aspartate and glutamate metabolism;Purine metabolism
Pha004580	-	-	-
Pha004290	-	-	-
Pha004910	-	-	-
Pha006769	CHLH	K03403	Porphyrin and chlorophyll metabolism
Pha008580	gpd1l	K00006	Glycerophospholipid metabolism
Pha001299	-	-	-
Pha006554	OsI_09747	K15523	-
Pha000881	DBH	K24006	-
Pha008732	NIR	K00366	Nitrogen metabolism
Pha005139	slr0575	-	-
Pha001439	dhlA	-	-
Pha009077	-	-	-
Pha001206	-	-	-
Pha003006	Slc4a1	K06573	-
Pha003673	petC	K02636	Photosynthesis
Pha002550	-	-	-
Pha006159	-	-	-
Pha005992	MGD1	K03715	Glycerolipid metabolism
Pha005031	-	-	-
Pha003490	-	-	-
Pha008687	aspC	K15849	Phenylalanine metabolism;Phenylalanine, tyrosine and tryptophan biosynthesis;Tyrosine metabolism;Isoquinoline alkaloid biosynthesis;Tropane, piperidine and pyridine alkaloid biosynthesis
Pha007206	-	-	-
Pha004062	-	-	-
Pha006361	-	-	-
Pha008874	-	-	-
Pha008823	tas	-	-
Pha001070	KAS1	K09458	Fatty acid biosynthesis;Biotin metabolism
Pha005425	-	-	-
Pha000514	rqcH	-	-
Pha005896	enpl-1	K09487	Protein processing in endoplasmic reticulum;Plant-pathogen interaction
Pha001430	-	-	-
Pha008551	ZTP29	K07238	-
Pha005976	-	-	-
Pha000715	-	-	-
Pha006638	cpcB	K02285	Photosynthesis - antenna proteins
Pha009163	-	-	-
Pha008039	-	-	-
Pha006277	GLC3	K00700	Starch and sucrose metabolism
Pha000665	DEGP9	-	-
Pha008478	-	K01062	Ether lipid metabolism
Pha006900	-	-	-
Pha008735	-	-	-
Pha003047	rimP	-	-
Pha000696	-	-	-
Pha004302	-	-	-
Pha002352	sepH	K04421	-
Pha000506	-	-	-
Pha003302	ISPD	K00991	Terpenoid backbone biosynthesis
Pha008239	yoaJ	K20628	-
Pha001328	-	-	-
Pha003851	yqaB	K20884	Riboflavin metabolism
Pha005645	-	K03839	-
Pha003924	gatA	K02433	Aminoacyl-tRNA biosynthesis
Pha008430	nbaC	K00452	Tryptophan metabolism
Pha008102	-	-	-
Pha003614	-	-	-
Pha009169	-	-	-
Pha004182	-	-	-
Pha002330	-	-	-
Pha004043	-	-	-
Pha003242	-	K00630	Glycerolipid metabolism;Glycerophospholipid metabolism
Pha004438	-	-	-
Pha004288	-	-	-
Pha008658	-	-	-
Pha006624	psbA	K02703	Photosynthesis
Pha004638	-	-	-
Pha007250	MTP11	-	-
Pha006402	Tf2-12	-	-
Pha008768	-	-	-
Pha007045	-	-	-
Pha006011	-	-	-
Pha007132	-	-	-
Pha008818	-	-	-
Pha006782	-	-	-
Pha004526	Os02g0224100	-	-
Pha008178	CAB7	K08907	Photosynthesis - antenna proteins
Pha005233	TSPO	K05770	-
Pha005107	-	K14998	-
Pha001180	DDB_G0278529	K13347	Peroxisome
Pha000825	melC2	K00505	Tyrosine metabolism;Betalain biosynthesis;Isoquinoline alkaloid biosynthesis
Pha007342	MSRA3	K07304	-
Pha008803	INPS1	K01858	Inositol phosphate metabolism
Pha003747	-	-	-
Pha003345	-	-	-
Pha009603	GRHPR	K00049	Glycine, serine and threonine metabolism;Glyoxylate and dicarboxylate metabolism;Pyruvate metabolism
Pha004179	-	-	-
Pha005910	sodA	K04564	Peroxisome
Pha002498	-	-	-
Pha002324	-	-	-
Pha007406	-	-	-
Pha001724	At5g19370	-	-
Pha000637	Cpa1	-	-
Pha005777	At2g40860/At2g40870	-	-
Pha006413	HSP17.8	K13993	Protein processing in endoplasmic reticulum
Pha000022	-	-	-
Pha009063	TS1	K01733	Glycine, serine and threonine metabolism;Vitamin B6 metabolism
Pha005412	-	-	-
Pha003049	STX1B	K08486	SNARE interactions in vesicular transport
Pha000221	-	-	-
Pha007291	-	-	-
Pha003254	-	-	-
Pha004869	-	-	-
Pha005786	ynbB	-	-
Pha007597	thf1	-	-
Pha001005	-	K14778	-
Pha008610	-	-	-
Pha000726	-	-	-
Pha007720	-	-	-
Pha000305	-	-	-
Pha008595	METTL21C	K00993	Ether lipid metabolism;Glycerophospholipid metabolism;Phosphonate and phosphinate metabolism
Pha007213	ARFRP1	K07952	-
Pha008887	tig	K03545	-
Pha004149	fabD	K00645	Fatty acid biosynthesis
Pha005854	-	-	-
Pha008296	-	-	-
Pha003265	-	-	-
Pha009008	-	-	-
Pha000547	atzF	-	-
Pha002383	-	-	-
Pha008532	-	-	-
Pha004287	DHS1	K01626	Phenylalanine, tyrosine and tryptophan biosynthesis
Pha000081	frr	K02838	-
Pha007718	-	-	-
Pha001107	-	-	-
Pha007435	-	-	-
Pha005121	-	-	-
Pha008113	alxM	-	-
Pha006824	-	-	-
Pha006995	trxA	-	-
Pha000129	-	-	-
Pha001907	PPT2	K15283	-
Pha000476	At4g16580	K17508	-
Pha008268	-	-	-
Pha006158	-	-	-
Pha007543	-	-	-
Pha006878	clpS	K06891	-
Pha003333	GLB3	-	-
Pha007023	-	K08901	Photosynthesis
Pha007605	ABHD13	K06889	-
Pha002722	CG2811	K19761	-
Pha003255	yfeO	-	-
Pha000512	PRP31	K12844	Spliceosome
Pha003051	-	-	-
Pha001778	-	-	-
Pha000653	GDCSP	K00281	Glycine, serine and threonine metabolism;Glyoxylate and dicarboxylate metabolism
Pha002946	ppa1	K01507	Oxidative phosphorylation
Pha003135	-	-	-
Pha000776	cpeC	K02286	Photosynthesis - antenna proteins
Pha006619	atpI	K02108	Oxidative phosphorylation;Photosynthesis
Pha002798	SAMC1	K15111	-
Pha006747	-	-	-
Pha000472	LHP1	-	-
Pha006604	-	-	-
Pha005408	-	K14332	Photosynthesis
Pha007994	-	-	-
Pha007215	-	-	-
Pha002337	-	-	-
Pha003173	-	-	-
Pha004243	-	-	-
Pha008836	-	-	-
Pha004969	apm1	K12393	-
Pha006230	CHY1	K05605	Valine, leucine and isoleucine degradation;Propanoate metabolism;beta-Alanine metabolism
Pha004328	-	-	-
Pha008187	At2g40090	K08869	-
Pha006475	ASNSD1	-	-
Pha004066	-	-	-
Pha004358	-	K11366	-
Pha005310	Atpalpha	K01539	-
Pha008301	-	-	-
Pha003814	porA	K00166	Valine, leucine and isoleucine degradation;Propanoate metabolism
Pha003401	-	-	-
Pha000692	PETH	K02641	Photosynthesis
Pha004740	-	-	-
Pha007758	-	-	-
Pha007939	-	-	-
Pha008149	atm1	K05661;K05662	ABC transporters
Pha005593	ZNFX1	-	-
Pha002672	PPT2	K15283	-
Pha008080	ccsA	-	-
Pha002351	-	-	-
Pha001645	-	-	-
Pha001379	pheS	K01889	Aminoacyl-tRNA biosynthesis
Pha005358	-	-	-
Pha005095	-	-	-
Pha005224	-	-	-
Pha000369	mutS	K08234	-
Pha003148	-	-	-
Pha003239	-	-	-
Pha004782	-	-	-
Pha005669	-	-	-
Pha002848	HEMC	K01749	Porphyrin and chlorophyll metabolism
Pha008091	ribBA	K14652	Folate biosynthesis;Riboflavin metabolism
Pha008190	-	-	-
Pha000438	-	-	-
Pha001286	-	-	-
Pha004486	SPBC1198.05	K00942	Purine metabolism
Pha007236	-	-	-
Pha002472	gloB	K01069	Pyruvate metabolism
Pha005504	-	-	-
Pha002600	-	-	-
Pha007126	DTX44	-	-
Pha005652	-	-	-
Pha002241	ORF	-	-
Pha003119	asns	K01953	Alanine, aspartate and glutamate metabolism
Pha008402	PDF1B	K01462	-
Pha003504	MGD1	K03715	Glycerolipid metabolism
Pha003243	-	-	-
Pha002279	-	-	-
Pha001624	-	-	-
Pha004814	hemH	K01772	Porphyrin and chlorophyll metabolism
Pha006012	DTX45	-	-
Pha007544	OVA7	K01875	Aminoacyl-tRNA biosynthesis
Pha008574	-	-	-
Pha004200	BTN1	K12389	-
Pha006249	-	-	-
Pha004372	MJ1607	K06119	Glycerolipid metabolism
Pha002390	cimA	K01649	Valine, leucine and isoleucine biosynthesis;Pyruvate metabolism
Pha002881	-	K06874	-
Pha008211	AAEL013712	K08664	-
Pha006343	-	-	-
Pha001935	-	-	-
Pha004180	-	-	-
Pha004381	yqaB	-	-
Pha004357	-	-	-
Pha007282	hisD	K00013	Histidine metabolism
Pha000898	Flad1	K00953	Riboflavin metabolism
Pha008746	-	-	-
Pha007372	-	-	-
Pha001519	-	-	-
Pha007205	-	-	-
Pha004135	-	-	-
Pha007065	-	-	-
Pha005611	RUS2	-	-
Pha002075	-	-	-
Pha003373	-	-	-
Pha005615	-	-	-
Pha000763	ufaA1	K00574	-
Pha008460	-	-	-
Pha004434	-	-	-
Pha000524	CANT1	K12304	Purine metabolism;Pyrimidine metabolism
Pha003832	-	-	-
Pha003259	-	-	-
Pha005806	-	-	-
Pha001172	-	-	-
Pha008603	-	-	-
Pha001574	proB	K00931	Arginine and proline metabolism;Carbapenem biosynthesis
Pha004560	-	K01792	Glycolysis / Gluconeogenesis
Pha007012	-	-	-
Pha008629	-	-	-
Pha006206	-	-	-
Pha006562	-	-	-
Pha006626	fabH	K00648	Fatty acid biosynthesis
Pha003531	-	K13993	Protein processing in endoplasmic reticulum
Pha000644	Gclc	K11204	Cysteine and methionine metabolism;Glutathione metabolism
Pha001936	-	-	-
Pha006148	ATP23	K18156	-
Pha003888	CURT1A	-	-
Pha000983	-	-	-
Pha006997	sigA1	-	-
Pha001190	-	-	-
Pha005924	-	-	-
Pha007640	rpsU	-	-
Pha003526	Eef1akmt2	K22856	-
Pha000130	mshA	-	-
Pha009786	-	-	-
Pha001542	tyrS	K01866	Aminoacyl-tRNA biosynthesis
Pha009176	TAB2	-	-
Pha004183	alr2987	K08994	-
Pha000581	-	-	-
Pha007109	-	-	-
Pha005770	-	-	-
Pha003574	LINJ.12.0730	K05894	alpha-Linolenic acid metabolism
Pha008953	-	-	-
Pha002640	-	-	-
Pha000162	sll1541	K00464	-
Pha005591	-	-	-
Pha007922	gpx1	K00432	Arachidonic acid metabolism;Glutathione metabolism
Pha003341	PLGG1	-	-
Pha008682	TPP2	K01087	Starch and sucrose metabolism
Pha005917	At5g08100	K13051	Alanine, aspartate and glutamate metabolism;Cyanoamino acid metabolism
Pha002853	Prim1	K02684	DNA replication
Pha006117	crtB	K02291	Carotenoid biosynthesis
Pha003183	-	-	-
Pha005851	sod-1	K04565	Peroxisome
Pha002404	SPAC57A10.07	-	-
Pha009047	Nhlrc2	-	-
Pha005557	-	-	-
Pha007827	-	-	-
Pha002760	Elovl2	K10249	Biosynthesis of unsaturated fatty acids;Fatty acid elongation
Pha003818	galA	-	-
Pha006165	-	-	-
Pha008396	-	-	-
Pha000084	GAPA	K05298	Carbon fixation in photosynthetic organisms
Pha001036	-	-	-
Pha006767	MTH_1544	-	-
Pha004096	-	-	-
Pha000904	-	K11990	-
Pha007618	-	-	-
Pha002169	-	-	-
Pha005498	-	K08907	Photosynthesis - antenna proteins
Pha006623	rbcL	K01601	Glyoxylate and dicarboxylate metabolism;Carbon fixation in photosynthetic organisms
Pha004490	-	-	-
Pha004305	-	-	-
Pha000075	yrbE	K00010	Inositol phosphate metabolism
Pha005174	hslO	K04083	-
Pha007660	-	-	-
Pha001340	purC	K01923	Purine metabolism
Pha000393	-	-	-
Pha004742	-	-	-
Pha008092	SPAC1F5.03c	-	-
Pha006339	-	-	-
Pha005388	Slc4a11	K13862	-
Pha009059	impdh	K00088	Purine metabolism
Pha007644	-	-	-
Pha005760	At5g62930	K23978	-
Pha007129	-	-	-
Pha003774	ARB_04177	K01126	Glycerophospholipid metabolism
Pha007731	UGP2	K00963	Amino sugar and nucleotide sugar metabolism;Galactose metabolism;Pentose and glucuronate interconversions;Starch and sucrose metabolism
Pha003257	-	-	-
Pha005459	-	-	-
Pha006964	-	-	-
Pha001220	melC2	K00505	Tyrosine metabolism;Betalain biosynthesis;Isoquinoline alkaloid biosynthesis
Pha001774	-	-	-
Pha004759	gyaR	K00049	Glycine, serine and threonine metabolism;Glyoxylate and dicarboxylate metabolism;Pyruvate metabolism
Pha003290	PETs	K02357	-
Pha008546	-	-	-
Pha005835	-	-	-
Pha008408	Pgls	K01057	Pentose phosphate pathway
Pha002556	GI10215	K16054	Cysteine and methionine metabolism
Pha007198	Lipt1	K10105	Lipoic acid metabolism
Pha008475	Esyt2	-	-
Pha006256	FAD4	K20417	-
Pha002673	-	-	-
Pha007797	-	K08515	SNARE interactions in vesicular transport
Pha008886	RBCMT	K19199	-
Pha007481	AdipoR	K07297	-
Pha006534	algC	-	-
Pha007121	-	-	-
Pha006966	-	-	-
Pha000979	At5g38930	-	-
Pha004315	-	-	-
Pha007487	-	-	-
Pha008116	ncmP	-	-
Pha008028	-	-	-
Pha000708	-	-	-
Pha004244	-	K05928	Ubiquinone and other terpenoid-quinone biosynthesis
Pha004005	-	-	-
Pha007880	-	-	-
Pha005783	-	-	-
Pha006752	-	-	-
Pha001187	-	-	-
Pha005424	-	K21737	-
Pha000746	-	-	-
Pha003858	sprT	K09640	-
Pha003648	OsI_32082	-	-
Pha003334	mlkA	K08794	-
Pha000926	GAPC	K00134	Glycolysis / Gluconeogenesis;Carbon fixation in photosynthetic organisms
Pha008439	-	K08907	Photosynthesis - antenna proteins
Pha005662	Plcxd1	-	-
Pha001676	-	K08907	Photosynthesis - antenna proteins
Pha005074	-	-	-
Pha007077	-	-	-
Pha001920	-	-	-
Pha007452	-	-	-
Pha003034	PRX1	K03564	-
Pha008713	PETH	K02641	Photosynthesis
Pha003009	-	-	-
Pha006284	-	-	-
Pha001860	ECE1	K01415	-
Pha006412	-	-	-
Pha002795	-	-	-
Pha004512	PMPCA	K01412	-
Pha002465	JMJD7	K19219	-
Pha003576	-	-	-
Pha001140	-	-	-
Pha007943	pif1	K15255	-
